# Supplementary material for: Bis(tetra­phenyl­phospho­nium) di-μ-iodido-bis[di­iodido­tellurate(II)]
Source: Acta Crystallogr Sect E Struct Rep Online. 2008 Nov 20;64(Pt 12):m1561. doi: 10.1107/S1600536808035927 (PMC2959816; doi:10.1107/S1600536808035927)
Supplement: Supplementary file 1 [file e-64-m1561-sup1.cif]

##############################################################################
###                                                                        ###
###        Electronic paper (Acta Crystallographica Section E)             ###
###                                                                        ###
##############################################################################
#                                                                            #
# This CIF contains the data in a paper accepted for publication in Acta     #
# Crystallographica Section E. It conforms to the requirements of Notes      #
# for Authors for Section E, and has been peer reviewed under the auspices   #
# of the IUCr Commission on Journals.                                        #
#                                                                            #
# Full details of the Crystallographic Information File format               #
# are given in the paper "The Crystallographic Information File (CIF):       #
# a New Standard Archive File for Crystallography" by S. R. Hall, F. H.      #
# Allen and I. D. Brown [Acta Cryst. (1991), A47, 655-685].                  #
#                                                                            #
# The current version of the core CIF dictionary is obtainable from          #
# ftp://ftp.iucr.org/pub/cif_core.dic. The current version number is 2.4.    #
#                                                                            #
# Software is freely available for graphical display of the structure(s) in  #
# this CIF.  For information consult the CIF home page http://www.iucr.org/  #
# cif/home.html                                                              #
#                                                                            #
# This file may be used for bona fide research purposes within the           #
# scientific community so long as proper attribution is given to the journal # 
# article from which it was obtained.                                        #
#                                                                            #
##############################################################################
                                             
data_I
_audit_creation_method     SHELXL-97
_chemical_name_systematic
;
Bis(tetraphenylphosphonium) di-\m-iodido-bis[diiodidotellurate(II)]
;
_chemical_name_common     ?
_chemical_formula_moiety     '2(C24 H20 P +), I6 Te2 2-'
_chemical_formula_sum     'C48 H40 I6 P2 Te2'
_chemical_formula_iupac     '(C24 H20 P)2 [Te2 I6]'
_chemical_formula_weight     1695.34
_chemical_melting_point     ?
_symmetry_cell_setting     Monoclinic
_symmetry_space_group_name_H-M     'P 21/n'
_symmetry_space_group_name_Hall     '-P 2yn'
loop_
    _symmetry_equiv_pos_as_xyz
    'x, y, z'
    '-x+1/2, y+1/2, -z+1/2'
    '-x, -y, -z'
    'x-1/2, -y-1/2, z-1/2'
_cell_length_a     13.252(3)
_cell_length_b     14.494(3)
_cell_length_c     14.109(3)
_cell_angle_alpha     90.00
_cell_angle_beta     107.48(3)
_cell_angle_gamma     90.00
_cell_volume     2584.8(9)
_cell_formula_units_Z     2
_cell_measurement_reflns_used     4225
_cell_measurement_theta_min     3.03
_cell_measurement_theta_max     25.99
_cell_measurement_temperature     100(2)
_exptl_crystal_description     plate
_exptl_crystal_colour     brown
_exptl_crystal_size_max     0.15
_exptl_crystal_size_mid     0.15
_exptl_crystal_size_min     0.10
_exptl_crystal_density_diffrn     2.178
_exptl_crystal_density_meas     ?
_exptl_crystal_density_method     'not measured'
_exptl_crystal_F_000     1560
_exptl_absorpt_coefficient_mu     4.805
_exptl_absorpt_correction_type     multi-scan
_exptl_absorpt_process_details     '(SADABS; Sheldrick, 1996)'
_exptl_absorpt_correction_T_min     0.511
_exptl_absorpt_correction_T_max     0.619
_exptl_special_details
;
;
_diffrn_ambient_temperature     100(2)
_diffrn_radiation_type     MoK\a
_diffrn_radiation_wavelength     0.71073
_diffrn_radiation_source     'fine-focus sealed tube'
_diffrn_radiation_monochromator     graphite
_diffrn_measurement_device_type     'Bruker Nonius KappaCCD'
_diffrn_measurement_method     '\f scans, and \w scans with \k offsets'
_diffrn_detector_area_resol_mean     ?
_diffrn_reflns_number     23569
_diffrn_reflns_av_R_equivalents     0.1030
_diffrn_reflns_av_sigmaI/netI     0.0583
_diffrn_reflns_theta_min     3.03
_diffrn_reflns_theta_max     25.99
_diffrn_reflns_theta_full     25.99
_diffrn_measured_fraction_theta_max     0.987
_diffrn_measured_fraction_theta_full     0.987
_diffrn_reflns_limit_h_min     -16
_diffrn_reflns_limit_h_max     16
_diffrn_reflns_limit_k_min     -17
_diffrn_reflns_limit_k_max     17
_diffrn_reflns_limit_l_min     -17
_diffrn_reflns_limit_l_max     16
_diffrn_standards_number     ?
_diffrn_standards_interval_count     ?
_diffrn_standards_interval_time     ?
_diffrn_standards_decay_%     ?
_refine_special_details
;
Refinement of <i>F</i>^2^ against ALL reflections. The weighted <i>R</i>-factor
<i>wR</i> and goodness of fit <i>S</i> are based on <i>F</i>^2^, conventional
<i>R</i>-factors <i>R</i> are based on <i>F</i>, with <i>F</i> set to zero for
negative <i>F</i>^2^. The threshold expression of <i>F</i>^2^ >
\s(<i>F</i>^2^) is used only for calculating <i>R</i>-factors(gt) <i>etc</i>.
and is not relevant to the choice of reflections for refinement.
<i>R</i>-factors based on <i>F</i>^2^ are statistically about twice as large
as those based on <i>F</i>, and <i>R</i>- factors based on ALL data will be
even larger.
;
_reflns_number_total     5009
_reflns_number_gt     4225
_reflns_threshold_expression     >2sigma(I)
_refine_ls_structure_factor_coef     Fsqd
_refine_ls_matrix_type     full
_refine_ls_R_factor_all     0.0517
_refine_ls_R_factor_gt     0.0413
_refine_ls_wR_factor_gt     0.0995
_refine_ls_wR_factor_ref     0.1070
_refine_ls_goodness_of_fit_ref     1.025
_refine_ls_restrained_S_all     1.025
_refine_ls_number_reflns     5009
_refine_ls_number_parameters     263
_refine_ls_number_restraints     0
_refine_ls_hydrogen_treatment     constr
_refine_ls_weighting_scheme     calc
_refine_ls_weighting_details
         'calc w=1/[\s^2^(Fo^2^)+(0.0555P)^2^+5.4856P] where P=(Fo^2^+2Fc^2^)/3'
_atom_sites_solution_hydrogens     geom
_atom_sites_solution_primary     direct
_atom_sites_solution_secondary     difmap
_refine_ls_shift/su_max     0.001
_refine_ls_shift/su_mean     0.000
_refine_diff_density_max     1.085
_refine_diff_density_min     -1.029
_refine_ls_extinction_method     SHELXL
_refine_ls_extinction_coef     0.00320(19)
_refine_ls_extinction_expression
                                  'Fc^*^=kFc[1+0.001xFc^2^\l^3^/sin(2\q)]^-1/4^'
loop_
    _atom_type_symbol
    _atom_type_description
    _atom_type_scat_dispersion_real
    _atom_type_scat_dispersion_imag
    _atom_type_scat_source
    'C' 'C' 0.0033 0.0016
                         'International Tables Vol C Tables 4.2.6.8 and 6.1.1.4'
    'H' 'H' 0.0000 0.0000
                         'International Tables Vol C Tables 4.2.6.8 and 6.1.1.4'
    'P' 'P' 0.1023 0.0942
                         'International Tables Vol C Tables 4.2.6.8 and 6.1.1.4'
    'Te' 'Te' -0.5308 1.6751
                         'International Tables Vol C Tables 4.2.6.8 and 6.1.1.4'
    'I' 'I' -0.4742 1.8119
                         'International Tables Vol C Tables 4.2.6.8 and 6.1.1.4'
_computing_data_collection     'COLLECT (Nonius, 1998)'
_computing_cell_refinement     'DENZO-SMN (Otwinowski & Minor, 1997)'
_computing_data_reduction     'DENZO-SMN (Otwinowski & Minor, 1997)'
_computing_structure_solution
;
SIR-92 (Altomare et al., 1993)
;
_computing_structure_refinement     'SHELXL97 (Sheldrick, 2008)'
_computing_molecular_graphics     'DIAMOND (Brandenburg & Berndt, 2008)'
_computing_publication_material     'WinGX (Farrugia, 1999)'
loop_
    _atom_site_type_symbol
    _atom_site_label
    _atom_site_fract_x
    _atom_site_fract_y
    _atom_site_fract_z
    _atom_site_U_iso_or_equiv
    _atom_site_adp_type
    _atom_site_calc_flag
    _atom_site_refinement_flags
    _atom_site_occupancy
    _atom_site_disorder_assembly
    _atom_site_disorder_group
    Te Te1 0.39145(3) 0.49167(2) 0.59757(3) 0.02321(13) Uani d . 1 . .
    I I1 0.18308(3) 0.56474(3) 0.56278(3) 0.02848(14) Uani d . 1 . .
    I I2 0.39684(3) 0.41640(3) 0.78259(3) 0.03878(15) Uani d . 1 . .
    I I3 0.61278(3) 0.41817(3) 0.61252(3) 0.02757(13) Uani d . 1 . .
    P P1 0.32106(11) 0.11106(9) 0.54406(10) 0.0195(3) Uani d . 1 . .
    C C11 0.2712(4) -0.0042(4) 0.5160(4) 0.0229(12) Uani d . 1 . .
    C C12 0.3382(5) -0.0802(4) 0.5366(5) 0.0270(13) Uani d . 1 . .
    H H12 0.4121 -0.0718 0.5661 0.032 Uiso calc R 1 . .
    C C13 0.2973(5) -0.1679(4) 0.5144(4) 0.0316(13) Uani d . 1 . .
    H H13 0.3432 -0.2198 0.5295 0.038 Uiso calc R 1 . .
    C C14 0.1894(5) -0.1807(4) 0.4700(4) 0.0330(14) Uani d . 1 . .
    H H14 0.1613 -0.2411 0.4555 0.040 Uiso calc R 1 . .
    C C15 0.1229(5) -0.1046(4) 0.4470(5) 0.0304(13) Uani d . 1 . .
    H H15 0.0496 -0.1133 0.4146 0.036 Uiso calc R 1 . .
    C C16 0.1620(5) -0.0163(4) 0.4706(4) 0.0268(12) Uani d . 1 . .
    H H16 0.1157 0.0353 0.4564 0.032 Uiso calc R 1 . .
    C C21 0.4391(4) 0.1058(4) 0.6475(4) 0.0216(11) Uani d . 1 . .
    C C22 0.5306(4) 0.1552(4) 0.6471(4) 0.0268(12) Uani d . 1 . .
    H H22 0.5306 0.1916 0.5911 0.032 Uiso calc R 1 . .
    C C23 0.6208(5) 0.1507(4) 0.7286(5) 0.0323(14) Uani d . 1 . .
    H H23 0.6825 0.1841 0.7285 0.039 Uiso calc R 1 . .
    C C24 0.6208(5) 0.0973(4) 0.8100(4) 0.0305(13) Uani d . 1 . .
    H H24 0.6829 0.0934 0.8652 0.037 Uiso calc R 1 . .
    C C25 0.5306(5) 0.0497(4) 0.8112(4) 0.0263(12) Uani d . 1 . .
    H H25 0.5307 0.0144 0.8680 0.032 Uiso calc R 1 . .
    C C26 0.4407(4) 0.0530(4) 0.7304(4) 0.0223(11) Uani d . 1 . .
    H H26 0.3796 0.0191 0.7314 0.027 Uiso calc R 1 . .
    C C31 0.3505(4) 0.1619(4) 0.4396(4) 0.0208(11) Uani d . 1 . .
    C C32 0.3740(4) 0.2572(4) 0.4442(4) 0.0233(11) Uani d . 1 . .
    H H32 0.3701 0.2926 0.4996 0.028 Uiso calc R 1 . .
    C C33 0.4029(4) 0.2990(4) 0.3680(4) 0.0268(12) Uani d . 1 . .
    H H33 0.4193 0.3630 0.3711 0.032 Uiso calc R 1 . .
    C C34 0.4077(4) 0.2469(4) 0.2870(4) 0.0266(12) Uani d . 1 . .
    H H34 0.4288 0.2752 0.2353 0.032 Uiso calc R 1 . .
    C C35 0.3818(4) 0.1534(4) 0.2808(4) 0.0267(12) Uani d . 1 . .
    H H35 0.3834 0.1190 0.2240 0.032 Uiso calc R 1 . .
    C C36 0.3537(4) 0.1101(4) 0.3574(4) 0.0247(12) Uani d . 1 . .
    H H36 0.3370 0.0462 0.3536 0.030 Uiso calc R 1 . .
    C C41 0.2233(4) 0.1829(4) 0.5724(4) 0.0221(11) Uani d . 1 . .
    C C42 0.2246(5) 0.1973(4) 0.6707(4) 0.0301(13) Uani d . 1 . .
    H H42 0.2766 0.1680 0.7235 0.036 Uiso calc R 1 . .
    C C43 0.1496(5) 0.2545(4) 0.6908(5) 0.0357(15) Uani d . 1 . .
    H H43 0.1511 0.2652 0.7577 0.043 Uiso calc R 1 . .
    C C44 0.0728(5) 0.2959(4) 0.6140(5) 0.0314(14) Uani d . 1 . .
    H H44 0.0219 0.3353 0.6281 0.038 Uiso calc R 1 . .
    C C45 0.0702(5) 0.2800(4) 0.5171(5) 0.0342(14) Uani d . 1 . .
    H H45 0.0164 0.3078 0.4645 0.041 Uiso calc R 1 . .
    C C46 0.1445(5) 0.2242(4) 0.4954(5) 0.0296(13) Uani d . 1 . .
    H H46 0.1421 0.2139 0.4282 0.036 Uiso calc R 1 . .
loop_
    _atom_site_aniso_label
    _atom_site_aniso_U_11
    _atom_site_aniso_U_22
    _atom_site_aniso_U_33
    _atom_site_aniso_U_12
    _atom_site_aniso_U_13
    _atom_site_aniso_U_23
    Te1 0.0210(2) 0.0221(2) 0.0260(2) -0.00164(14) 0.00639(16) -0.00285(14)
    I1 0.0232(2) 0.0348(2) 0.0277(2) 0.00469(15) 0.00807(16) -0.00166(15)
    I2 0.0337(3) 0.0505(3) 0.0295(3) -0.00871(18) 0.00551(19) 0.00788(18)
    I3 0.0228(2) 0.0278(2) 0.0317(2) 0.00296(14) 0.00762(17) 0.00327(15)
    P1 0.0181(7) 0.0196(7) 0.0205(7) 0.0006(5) 0.0053(5) -0.0005(5)
    C11 0.026(3) 0.027(3) 0.018(3) -0.002(2) 0.010(2) 0.002(2)
    C12 0.020(3) 0.029(3) 0.032(3) 0.002(2) 0.008(3) -0.003(2)
    C13 0.033(3) 0.033(3) 0.028(3) 0.007(3) 0.008(3) 0.004(3)
    C14 0.044(4) 0.025(3) 0.029(3) -0.009(3) 0.010(3) 0.000(3)
    C15 0.026(3) 0.031(3) 0.030(3) -0.004(2) 0.003(2) -0.004(3)
    C16 0.026(3) 0.022(3) 0.029(3) -0.002(2) 0.004(2) -0.002(2)
    C21 0.018(3) 0.020(3) 0.026(3) 0.001(2) 0.004(2) -0.003(2)
    C22 0.027(3) 0.024(3) 0.031(3) 0.006(2) 0.011(2) 0.003(2)
    C23 0.024(3) 0.035(3) 0.036(3) -0.006(2) 0.005(3) 0.001(3)
    C24 0.026(3) 0.035(3) 0.024(3) 0.007(2) -0.003(2) -0.003(2)
    C25 0.026(3) 0.027(3) 0.024(3) 0.006(2) 0.005(2) -0.002(2)
    C26 0.022(3) 0.024(3) 0.021(3) 0.004(2) 0.007(2) -0.003(2)
    C31 0.018(3) 0.023(3) 0.019(3) 0.001(2) 0.002(2) 0.002(2)
    C32 0.024(3) 0.022(3) 0.023(3) -0.001(2) 0.007(2) -0.004(2)
    C33 0.024(3) 0.024(3) 0.032(3) 0.002(2) 0.008(2) 0.005(2)
    C34 0.021(3) 0.035(3) 0.026(3) 0.004(2) 0.009(2) 0.011(2)
    C35 0.029(3) 0.027(3) 0.025(3) 0.005(2) 0.008(2) -0.002(2)
    C36 0.023(3) 0.020(3) 0.029(3) 0.000(2) 0.005(2) -0.002(2)
    C41 0.015(3) 0.023(3) 0.028(3) -0.001(2) 0.007(2) 0.001(2)
    C42 0.023(3) 0.046(4) 0.021(3) 0.006(3) 0.006(2) -0.002(3)
    C43 0.030(3) 0.037(4) 0.043(4) 0.000(3) 0.016(3) -0.009(3)
    C44 0.026(3) 0.028(3) 0.046(4) 0.001(2) 0.020(3) -0.003(3)
    C45 0.036(3) 0.030(3) 0.046(4) 0.013(3) 0.024(3) 0.016(3)
    C46 0.026(3) 0.037(3) 0.029(3) 0.000(2) 0.013(3) 0.004(3)
_geom_special_details
;
All e.s.d.'s (except the e.s.d. in the dihedral angle between two l.s. planes)
are estimated using the full covariance matrix. The cell e.s.d.'s are taken
into account individually in the estimation of e.s.d.'s in distances, angles
and torsion angles; correlations between e.s.d.'s in cell parameters are only
used when they are defined by crystal symmetry. An approximate (isotropic)
treatment of cell e.s.d.'s is used for estimating e.s.d.'s involving l.s.
planes.
;
loop_
    _geom_bond_atom_site_label_1
    _geom_bond_atom_site_label_2
    _geom_bond_site_symmetry_2
    _geom_bond_distance
    _geom_bond_publ_flag
    Te1 I2 . 2.8103(8) yes
    Te1 I1 . 2.8590(8) yes
    Te1 I3 . 3.0676(8) yes
    Te1 I3 3_666 3.2244(8) yes
    I3 Te1 3_666 3.2244(8) ?
    P1 C31 . 1.792(6) ?
    P1 C21 . 1.793(6) ?
    P1 C11 . 1.796(6) ?
    P1 C41 . 1.799(5) ?
    C11 C12 . 1.389(8) ?
    C11 C16 . 1.407(8) ?
    C12 C13 . 1.381(8) ?
    C12 H12 . 0.9500 ?
    C13 C14 . 1.391(9) ?
    C13 H13 . 0.9500 ?
    C14 C15 . 1.387(9) ?
    C14 H14 . 0.9500 ?
    C15 C16 . 1.383(8) ?
    C15 H15 . 0.9500 ?
    C16 H16 . 0.9500 ?
    C21 C26 . 1.393(8) ?
    C21 C22 . 1.410(8) ?
    C22 C23 . 1.390(8) ?
    C22 H22 . 0.9500 ?
    C23 C24 . 1.383(9) ?
    C23 H23 . 0.9500 ?
    C24 C25 . 1.385(9) ?
    C24 H24 . 0.9500 ?
    C25 C26 . 1.380(8) ?
    C25 H25 . 0.9500 ?
    C26 H26 . 0.9500 ?
    C31 C36 . 1.393(8) ?
    C31 C32 . 1.414(7) ?
    C32 C33 . 1.385(8) ?
    C32 H32 . 0.9500 ?
    C33 C34 . 1.386(8) ?
    C33 H33 . 0.9500 ?
    C34 C35 . 1.395(8) ?
    C34 H34 . 0.9500 ?
    C35 C36 . 1.394(8) ?
    C35 H35 . 0.9500 ?
    C36 H36 . 0.9500 ?
    C41 C46 . 1.396(8) ?
    C41 C42 . 1.397(8) ?
    C42 C43 . 1.387(8) ?
    C42 H42 . 0.9500 ?
    C43 C44 . 1.381(9) ?
    C43 H43 . 0.9500 ?
    C44 C45 . 1.377(9) ?
    C44 H44 . 0.9500 ?
    C45 C46 . 1.378(8) ?
    C45 H45 . 0.9500 ?
    C46 H46 . 0.9500 ?
loop_
    _geom_angle_atom_site_label_1
    _geom_angle_atom_site_label_2
    _geom_angle_atom_site_label_3
    _geom_angle_site_symmetry_1
    _geom_angle_site_symmetry_3
    _geom_angle
    _geom_angle_publ_flag
    I2 Te1 I1 . . 93.27(3) n
    I2 Te1 I3 . . 92.54(3) n
    I1 Te1 I3 . . 174.091(17) n
    I2 Te1 I3 . 3_666 178.851(17) n
    I1 Te1 I3 . 3_666 86.73(3) n
    I3 Te1 I3 . 3_666 87.49(3) n
    Te1 I3 Te1 . 3_666 92.51(3) n
    C31 P1 C21 . . 109.5(3) ?
    C31 P1 C11 . . 110.9(2) ?
    C21 P1 C11 . . 108.2(3) ?
    C31 P1 C41 . . 107.1(3) ?
    C21 P1 C41 . . 110.8(3) ?
    C11 P1 C41 . . 110.2(3) ?
    C12 C11 C16 . . 120.1(5) ?
    C12 C11 P1 . . 121.5(4) ?
    C16 C11 P1 . . 118.5(4) ?
    C13 C12 C11 . . 120.1(6) ?
    C13 C12 H12 . . 120.0 ?
    C11 C12 H12 . . 120.0 ?
    C12 C13 C14 . . 120.3(6) ?
    C12 C13 H13 . . 119.9 ?
    C14 C13 H13 . . 119.9 ?
    C15 C14 C13 . . 119.7(6) ?
    C15 C14 H14 . . 120.2 ?
    C13 C14 H14 . . 120.2 ?
    C16 C15 C14 . . 120.9(6) ?
    C16 C15 H15 . . 119.6 ?
    C14 C15 H15 . . 119.6 ?
    C15 C16 C11 . . 119.0(5) ?
    C15 C16 H16 . . 120.5 ?
    C11 C16 H16 . . 120.5 ?
    C26 C21 C22 . . 119.2(5) ?
    C26 C21 P1 . . 119.7(4) ?
    C22 C21 P1 . . 121.1(4) ?
    C23 C22 C21 . . 119.9(5) ?
    C23 C22 H22 . . 120.0 ?
    C21 C22 H22 . . 120.0 ?
    C24 C23 C22 . . 119.9(6) ?
    C24 C23 H23 . . 120.1 ?
    C22 C23 H23 . . 120.1 ?
    C23 C24 C25 . . 120.3(5) ?
    C23 C24 H24 . . 119.9 ?
    C25 C24 H24 . . 119.9 ?
    C26 C25 C24 . . 120.5(6) ?
    C26 C25 H25 . . 119.8 ?
    C24 C25 H25 . . 119.8 ?
    C25 C26 C21 . . 120.2(5) ?
    C25 C26 H26 . . 119.9 ?
    C21 C26 H26 . . 119.9 ?
    C36 C31 C32 . . 120.2(5) ?
    C36 C31 P1 . . 122.1(4) ?
    C32 C31 P1 . . 117.6(4) ?
    C33 C32 C31 . . 120.0(5) ?
    C33 C32 H32 . . 120.0 ?
    C31 C32 H32 . . 120.0 ?
    C32 C33 C34 . . 119.6(5) ?
    C32 C33 H33 . . 120.2 ?
    C34 C33 H33 . . 120.2 ?
    C33 C34 C35 . . 120.6(5) ?
    C33 C34 H34 . . 119.7 ?
    C35 C34 H34 . . 119.7 ?
    C36 C35 C34 . . 120.5(5) ?
    C36 C35 H35 . . 119.8 ?
    C34 C35 H35 . . 119.8 ?
    C31 C36 C35 . . 119.0(5) ?
    C31 C36 H36 . . 120.5 ?
    C35 C36 H36 . . 120.5 ?
    C46 C41 C42 . . 119.5(5) ?
    C46 C41 P1 . . 119.7(4) ?
    C42 C41 P1 . . 120.8(4) ?
    C43 C42 C41 . . 119.7(6) ?
    C43 C42 H42 . . 120.1 ?
    C41 C42 H42 . . 120.1 ?
    C44 C43 C42 . . 120.2(6) ?
    C44 C43 H43 . . 119.9 ?
    C42 C43 H43 . . 119.9 ?
    C45 C44 C43 . . 120.0(6) ?
    C45 C44 H44 . . 120.0 ?
    C43 C44 H44 . . 120.0 ?
    C44 C45 C46 . . 120.8(6) ?
    C44 C45 H45 . . 119.6 ?
    C46 C45 H45 . . 119.6 ?
    C45 C46 C41 . . 119.7(6) ?
    C45 C46 H46 . . 120.1 ?
    C41 C46 H46 . . 120.1 ?
loop_
    _geom_torsion_atom_site_label_1
    _geom_torsion_atom_site_label_2
    _geom_torsion_atom_site_label_3
    _geom_torsion_atom_site_label_4
    _geom_torsion_site_symmetry_1
    _geom_torsion_site_symmetry_2
    _geom_torsion_site_symmetry_3
    _geom_torsion_site_symmetry_4
    _geom_torsion
    _geom_torsion_publ_flag
    I2 Te1 I3 Te1 . . . 3_666 -178.850(17) ?
    I3 Te1 I3 Te1 3_666 . . 3_666 0.0 ?
    C31 P1 C11 C12 . . . . 92.1(5) ?
    C21 P1 C11 C12 . . . . -28.1(6) ?
    C41 P1 C11 C12 . . . . -149.4(5) ?
    C31 P1 C11 C16 . . . . -86.9(5) ?
    C21 P1 C11 C16 . . . . 152.9(4) ?
    C41 P1 C11 C16 . . . . 31.6(5) ?
    C16 C11 C12 C13 . . . . -1.2(9) ?
    P1 C11 C12 C13 . . . . 179.8(5) ?
    C11 C12 C13 C14 . . . . 0.9(9) ?
    C12 C13 C14 C15 . . . . 0.7(9) ?
    C13 C14 C15 C16 . . . . -2.1(9) ?
    C14 C15 C16 C11 . . . . 1.8(9) ?
    C12 C11 C16 C15 . . . . -0.2(9) ?
    P1 C11 C16 C15 . . . . 178.9(5) ?
    C31 P1 C21 C26 . . . . -167.4(4) ?
    C11 P1 C21 C26 . . . . -46.3(5) ?
    C41 P1 C21 C26 . . . . 74.7(5) ?
    C31 P1 C21 C22 . . . . 13.4(5) ?
    C11 P1 C21 C22 . . . . 134.5(4) ?
    C41 P1 C21 C22 . . . . -104.6(5) ?
    C26 C21 C22 C23 . . . . 0.2(8) ?
    P1 C21 C22 C23 . . . . 179.4(5) ?
    C21 C22 C23 C24 . . . . 0.2(9) ?
    C22 C23 C24 C25 . . . . -1.1(9) ?
    C23 C24 C25 C26 . . . . 1.6(9) ?
    C24 C25 C26 C21 . . . . -1.2(8) ?
    C22 C21 C26 C25 . . . . 0.3(8) ?
    P1 C21 C26 C25 . . . . -178.9(4) ?
    C21 P1 C31 C36 . . . . 107.5(5) ?
    C11 P1 C31 C36 . . . . -12.0(5) ?
    C41 P1 C31 C36 . . . . -132.3(4) ?
    C21 P1 C31 C32 . . . . -70.6(5) ?
    C11 P1 C31 C32 . . . . 169.9(4) ?
    C41 P1 C31 C32 . . . . 49.6(5) ?
    C36 C31 C32 C33 . . . . -1.6(8) ?
    P1 C31 C32 C33 . . . . 176.6(4) ?
    C31 C32 C33 C34 . . . . 0.5(8) ?
    C32 C33 C34 C35 . . . . 1.2(8) ?
    C33 C34 C35 C36 . . . . -1.9(8) ?
    C32 C31 C36 C35 . . . . 0.9(8) ?
    P1 C31 C36 C35 . . . . -177.1(4) ?
    C34 C35 C36 C31 . . . . 0.8(8) ?
    C31 P1 C41 C46 . . . . 36.7(5) ?
    C21 P1 C41 C46 . . . . 156.1(4) ?
    C11 P1 C41 C46 . . . . -84.1(5) ?
    C31 P1 C41 C42 . . . . -143.9(5) ?
    C21 P1 C41 C42 . . . . -24.5(5) ?
    C11 P1 C41 C42 . . . . 95.3(5) ?
    C46 C41 C42 C43 . . . . -1.9(9) ?
    P1 C41 C42 C43 . . . . 178.7(5) ?
    C41 C42 C43 C44 . . . . 1.1(9) ?
    C42 C43 C44 C45 . . . . 0.4(9) ?
    C43 C44 C45 C46 . . . . -1.1(9) ?
    C44 C45 C46 C41 . . . . 0.3(9) ?
    C42 C41 C46 C45 . . . . 1.2(9) ?
    P1 C41 C46 C45 . . . . -179.4(5) ?
data_global
_journal_date_recd_electronic     2008-10-31
_journal_date_accepted     2008-11-01
_journal_name_full     'Acta Crystallographica, Section E'
_journal_year     2008
_journal_volume     64
_journal_issue     12
_journal_page_first     m1561
_journal_page_last     m1561
_journal_paper_category     QM
_journal_coeditor_code     HB2834
_publ_contact_author_name     'Raija Oilunkaniemi '
_publ_contact_author_address
;
Department of Chemistry
P.O. Box 3000
FI-90014 University of Oulu
Finland
;
_publ_contact_author_email     raija.oilunkaniemi@oulu.fi
_publ_contact_author_fax     '358 8 5531608'
_publ_contact_author_phone     '358 8 5531686'
_publ_section_title
;
Bis(tetraphenylphosphonium) di-\m-iodido-bis[diiodidotellurate(II)]
;
loop_
    _publ_author_name
    _publ_author_address
    'N\"arhi, Sari M.'
;
Department of Chemistry
P.O. Box 3000
FI-90014 University of Oulu
Finland
;
    'Oilunkaniemi, Raija'
;
Department of Chemistry
P.O. Box 3000
FI-90014 University of Oulu
Finland
;
    'Laitinen, Risto S.'
;
Department of Chemistry
P.O. Box 3000
FI-90014 University of Oulu
Finland
;
