# Supplementary material for: Bis(tetra­phenyl­phospho­nium) di-μ-iodido-bis[di­iodido­tellurate(II)]
Source: Acta Crystallogr Sect E Struct Rep Online. 2008 Nov 20;64(Pt 12):m1561. doi: 10.1107/S1600536808035927 (PMC2959816; doi:10.1107/S1600536808035927)
Supplement: Supplementary file 2 [file e-64-m1561-Isup2.hkl]

#
# h,k,l, Fc-squared, Fo-squared, sigma(Fo-squared) and status flag
#
data_I
_shelx_title '    d:\sari\te2i6\autoa in P2(1)/n'
_shelx_refln_list_code          4
_shelx_F_calc_maximum      545.98
_exptl_crystal_F_000      1560.00
_reflns_d_resolution_high  0.8108
 
loop_
 _symmetry_equiv_pos_as_xyz
 'x, y, z'
 '-x+1/2, y+1/2, -z+1/2'
 '-x, -y, -z'
 'x-1/2, -y-1/2, z-1/2'
 
_cell_length_a    13.2521
_cell_length_b    14.4945
_cell_length_c    14.1085
_cell_angle_alpha  90.000
_cell_angle_beta  107.483
_cell_angle_gamma  90.000
 
_shelx_F_squared_multiplier     1.000
 
loop_
 _refln_index_h
 _refln_index_k
 _refln_index_l
 _refln_F_squared_calc
 _refln_F_squared_meas
 _refln_F_squared_sigma
 _refln_observed_status
   2   0   0     2927.20     2418.85    504.03 o
   6   0   0     9988.58     9693.77    475.34 o
   8   0   0     9910.47    11088.14    405.96 o
  10   0   0    67924.89    61612.67   2815.26 o
  12   0   0     1912.82     1751.74    161.53 o
  14   0   0    44590.63    47780.20   2528.04 o
   2   1   0     9489.87     6269.66    887.38 o
   3   1   0      995.55     1177.88     39.40 o
   4   1   0     2235.81     2290.48     89.08 o
   5   1   0   298089.94   379919.78  21663.41 o
   6   1   0       36.89      -12.15     28.42 o
   7   1   0     1800.56     2246.89    290.57 o
   8   1   0      116.28       40.61     63.45 o
   9   1   0   126340.45   121104.91   6305.65 o
  10   1   0     7125.59     7238.77    341.40 o
  11   1   0        7.93      -39.01     54.94 o
  12   1   0     3503.62     3342.56    136.62 o
  13   1   0     7943.52     7393.83    400.20 o
  14   1   0       15.48      110.98     97.82 o
  15   1   0     6669.18     7242.06    408.20 o
   1   2   0    20548.02     5477.55   2619.48 o
   2   2   0        1.72       15.10     22.74 o
   3   2   0    14442.58    12816.41    588.76 o
   4   2   0    68526.18    65310.43   1411.00 o
   5   2   0    11907.05    11534.89    334.38 o
   6   2   0     2963.67     2988.23     85.76 o
   7   2   0    14145.26    13377.63    294.29 o
   8   2   0     4236.87     3916.44    226.32 o
   9   2   0      579.03      528.45     49.99 o
  10   2   0    29306.10    30026.68    867.28 o
  11   2   0       11.86       82.28     60.21 o
  12   2   0      721.66      715.46    103.19 o
  13   2   0        1.09      -13.31     68.72 o
  14   2   0    25173.22    25285.45   1590.40 o
  15   2   0     4830.22     5232.83    364.04 o
   1   3   0    32114.27    30187.47   1057.86 o
   2   3   0    43095.11    40377.70    738.81 o
   3   3   0     3684.76     3723.84    155.24 o
   4   3   0    19122.47    18218.89    413.00 o
   5   3   0    37645.62    33274.20   2506.69 o
   6   3   0    14445.04    12999.06   1063.24 o
   7   3   0     2812.90     2919.82    170.76 o
   8   3   0       37.92       65.09     33.47 o
   9   3   0     9489.17     9959.25    209.91 o
  10   3   0    21916.27    22057.11    797.61 o
  11   3   0       96.90      111.42     49.89 o
  12   3   0     2923.32     3038.72    153.64 o
  13   3   0     3107.18     3420.98    250.53 o
  14   3   0      217.13      405.47    393.83 o
  15   3   0      559.82      516.53    108.72 o
   0   4   0     1416.02     1536.58    123.24 o
   1   4   0    22411.40    19974.35    427.70 o
   2   4   0      311.92      291.71     39.62 o
   3   4   0      979.57     1050.63    163.37 o
   4   4   0       24.46       62.83     35.43 o
   5   4   0     5177.82     4990.17    116.58 o
   6   4   0     1762.95     1756.75    138.95 o
   7   4   0    23772.45    21769.52    834.04 o
   8   4   0     1342.50     1485.61    131.98 o
   9   4   0     5393.17     5668.81    145.75 o
  10   4   0       52.67      242.19    140.53 o
  11   4   0      163.76      110.43     82.46 o
  12   4   0        1.65      -49.64     93.70 o
  13   4   0      199.77      177.92     85.67 o
  14   4   0       69.66       34.91    133.27 o
  15   4   0     7122.72     7453.94    483.90 o
   1   5   0      451.24      499.56     41.22 o
   2   5   0    10659.73     9096.57    488.02 o
   3   5   0    12463.25    11654.24    701.03 o
   4   5   0     4858.49     4588.04    162.31 o
   5   5   0    27943.68    23924.54   2264.63 o
   6   5   0     4684.27     4557.84    144.46 o
   7   5   0       13.02       15.34     31.78 o
   8   5   0     1256.03     1363.90     79.64 o
   9   5   0     8814.65     8966.78    221.90 o
  10   5   0     4318.35     4486.86    138.82 o
  11   5   0      779.10      824.26     74.65 o
  12   5   0     6108.62     6473.39    443.38 o
  13   5   0       32.56      166.04     76.03 o
  14   5   0       27.32        0.00    137.70 o
   0   6   0    72964.13    76215.12   2912.34 o
   1   6   0      449.33      397.11     36.59 o
   2   6   0      178.62      101.68     31.51 o
   3   6   0     6974.38     6763.74    279.44 o
   4   6   0    32238.50    32908.84    895.96 o
   5   6   0      390.46      429.98    147.77 o
   6   6   0      334.98      463.58     69.08 o
   7   6   0     3340.12     3622.09    149.77 o
   8   6   0      832.13      934.37     58.72 o
   9   6   0      275.95      226.77     76.73 o
  10   6   0     5506.63     5101.04    230.15 o
  11   6   0       33.42       21.77     53.42 o
  12   6   0      100.41      171.85     43.11 o
  13   6   0        6.80      -57.32     90.89 o
  14   6   0     4709.23     5078.03    503.60 o
   1   7   0      970.30     1046.54     74.81 o
   2   7   0     1769.16     1706.01    143.24 o
   3   7   0     1492.23     1316.70     60.32 o
   4   7   0      591.68      838.11     57.06 o
   5   7   0    26996.30    26722.09    851.85 o
   6   7   0     4308.57     4320.08    215.12 o
   7   7   0     1585.48     1782.41    171.56 o
   8   7   0       32.97      -42.14     42.14 o
   9   7   0    16970.76    17407.24    766.39 o
  10   7   0      138.07       93.74     45.72 o
  11   7   0     4701.62     4696.66    305.17 o
  12   7   0      640.73      656.91     64.43 o
  13   7   0       27.17       87.09    102.27 o
  14   7   0      379.12      250.46     96.87 o
   0   8   0    11032.34     9462.38   1736.41 o
   1   8   0     4208.99     4263.59    178.80 o
   2   8   0     4607.51     4791.46    139.38 o
   3   8   0       21.92       34.84     64.45 o
   4   8   0      523.04      787.51     48.14 o
   5   8   0     1614.73     1698.60     78.32 o
   6   8   0     3464.53     3501.90    104.41 o
   7   8   0        3.87       52.83     37.67 o
   8   8   0     6468.60     6097.96    273.16 o
   9   8   0      187.24      297.45    100.39 o
  10   8   0     1170.18     1183.59     66.77 o
  11   8   0     3497.89     3544.20    185.06 o
  12   8   0        6.89       80.97     66.06 o
  13   8   0       35.95       75.39     95.71 o
   1   9   0    15728.35    15865.79    562.84 o
   2   9   0     3007.48     3459.78    204.42 o
   3   9   0    10283.54    10679.26    272.99 o
   4   9   0     2529.60     2598.96    147.43 o
   5   9   0     1244.18     1241.90     94.72 o
   6   9   0     9919.95     9900.34    424.57 o
   7   9   0       28.56       17.36     73.12 o
   8   9   0     1120.41     1073.48     77.60 o
   9   9   0     1387.07     1293.52    112.68 o
  10   9   0     5731.89     6211.26    243.49 o
  11   9   0     3297.88     3869.46    219.58 o
  12   9   0       40.85      -72.75     85.36 o
  13   9   0     4026.06     3442.19    395.75 o
   0  10   0    22485.70    22210.47    754.02 o
   1  10   0    11388.68    10009.57    717.42 o
   2  10   0     1872.35     1998.18     77.88 o
   3  10   0     1788.76     1987.99     71.11 o
   4  10   0    18587.69    19263.61    785.09 o
   5  10   0     2304.54     2161.37    120.37 o
   6  10   0    18048.27    17353.39    700.55 o
   7  10   0      643.20      501.76     70.97 o
   8  10   0     9284.15     9751.50    299.08 o
   9  10   0      310.38      401.61     73.93 o
  10  10   0     7283.02     6934.54    403.20 o
  11  10   0     3108.72     3105.89    285.87 o
  12  10   0      284.33      256.64    187.55 o
   1  11   0    36662.53    37648.81   1306.95 o
   2  11   0     1331.97     1399.23    193.45 o
   3  11   0    10226.63    10509.46    391.84 o
   4  11   0     4820.01     4913.73    244.16 o
   5  11   0    30053.44    30564.04    813.93 o
   6  11   0     7146.84     7212.96    338.12 o
   7  11   0        8.72      135.83    110.14 o
   8  11   0      363.62      445.77     69.58 o
   9  11   0    16696.68    15533.19   1017.28 o
  10  11   0     3587.96     3428.23    168.62 o
  11  11   0     2877.60     3135.71    512.33 o
  12  11   0       42.25       31.00     97.84 o
   0  12   0    59067.88    61855.89   3061.00 o
   1  12   0     9023.02     8965.62    288.59 o
   2  12   0      344.62      404.67     59.65 o
   3  12   0     1645.21     1912.41     74.81 o
   4  12   0    36142.41    36991.73   1034.07 o
   5  12   0     2726.83     3051.60    181.44 o
   6  12   0     8155.56     8431.36    511.36 o
   7  12   0      111.96      135.48     60.76 o
   8  12   0    13081.93    13973.96    476.13 o
   9  12   0     2176.17     2370.09    492.19 o
  10  12   0    13634.18    15343.54    594.84 o
  11  12   0     1273.11      710.09    457.81 o
   1  13   0    14735.55    15387.53    361.96 o
   2  13   0      661.20      563.04     57.30 o
   3  13   0     2712.53     3040.76    131.46 o
   4  13   0     5986.96     6727.99    312.02 o
   5  13   0    28978.16    29401.71   1580.79 o
   6  13   0     2915.84     2989.84    194.99 o
   7  13   0     1030.07      845.73     89.02 o
   8  13   0     1218.00     1153.52     98.34 o
   9  13   0    10559.76    12518.99   1135.72 o
  10  13   0      545.73      522.68    129.65 o
   0  14   0    18337.29    17737.50    658.95 o
   1  14   0     4526.42     4919.22    332.11 o
   2  14   0        8.97      128.80     74.00 o
   3  14   0      323.39      305.94    106.40 o
   4  14   0     9393.54     9390.90    773.51 o
   5  14   0      223.24      231.48     80.90 o
   6  14   0     1180.66      938.82    111.49 o
   7  14   0      140.97      163.28     70.13 o
   8  14   0     1871.53     1686.60    176.17 o
   9  14   0     1342.28      860.38    183.22 o
   1  15   0     1049.60     1070.90     97.66 o
   2  15   0      215.92      129.60    114.68 o
   3  15   0       33.76      162.77     76.20 o
   4  15   0      925.11      799.50     89.48 o
   5  15   0     6158.25     6092.19    368.32 o
   6  15   0      174.10      315.54    219.46 o
   7  15   0      457.38      554.69    121.24 o
   8  15   0     1233.01     1841.65    319.16 o
   1  16   0      636.10      783.65     91.01 o
   2  16   0     1793.35     1660.60    188.67 o
   3  16   0     1123.63     1149.11    140.54 o
   4  16   0        0.67      -22.82     68.86 o
   5  16   0       10.66       89.73     82.86 o
   6  16   0      957.23      961.36    334.01 o
   1  17   0     1220.98     1441.61    167.01 o
   2  17   0      999.87     1226.95    171.13 o
   3  17   0     1809.96     1840.61    145.63 o
   4  17   0       19.47       92.53    144.79 o
 -15   0   1      752.19      879.01    318.65 o
 -13   0   1    15119.33    16909.33   1044.80 o
 -11   0   1     2828.69     3266.56    232.71 o
  -9   0   1    98411.37   110894.79   5941.46 o
  -7   0   1     9375.67     8697.81    394.39 o
  -5   0   1   105641.71   108526.48   3605.23 o
  -3   0   1     3494.02     3639.47    131.54 o
   5   0   1    76705.72    77142.39   1840.57 o
   7   0   1     1145.05     1340.36    255.68 o
   9   0   1     5483.89     5245.33    197.38 o
  11   0   1      683.05      554.47    119.18 o
  13   0   1       28.00     -159.44    190.85 o
  15   0   1     3767.43     3624.31    334.85 o
 -15   1   1      373.44      581.45    130.20 o
 -14   1   1    24333.10    24445.93   1510.37 o
 -13   1   1     8459.14     8135.25    864.62 o
 -12   1   1     7030.98     7149.86    446.10 o
 -11   1   1      268.10      345.93     74.29 o
 -10   1   1     6899.98     7425.95    223.92 o
  -9   1   1     8079.61     8012.44    317.72 o
  -8   1   1    18954.06    18123.96    755.49 o
  -7   1   1        8.23       55.78     48.62 o
  -6   1   1     7432.06     7134.44    182.37 o
  -5   1   1     1441.68     1467.15     58.16 o
  -4   1   1   108993.92   104777.53   4660.67 o
  -3   1   1      179.77      329.53     47.45 o
  -2   1   1     8817.36     6436.58    762.23 o
   2   1   1    19014.97    17841.04    355.73 o
   3   1   1     1896.68     1975.11     94.08 o
   4   1   1     4083.82     4142.92    126.61 o
   5   1   1    11820.11    10996.33    510.79 o
   6   1   1    23988.29    19915.42   1991.12 o
   7   1   1        0.72       14.67     34.19 o
   8   1   1     2662.97     2710.37    141.63 o
   9   1   1      438.87      377.89     95.43 o
  10   1   1    41423.08    37671.55   3223.96 o
  11   1   1     8773.46     8855.46    340.09 o
  12   1   1        2.41      -27.64     49.89 o
  13   1   1     1165.34     1124.13    141.58 o
  14   1   1     5993.71     6648.76    585.46 o
  15   1   1     3538.43     2570.38    348.09 o
 -15   2   1       23.71      139.41    113.63 o
 -14   2   1     1237.29     1174.45    257.13 o
 -13   2   1     5898.01     6623.02    674.45 o
 -12   2   1      537.86      477.11    115.50 o
 -11   2   1     8061.89     9345.46    831.72 o
 -10   2   1      718.40      659.45     68.45 o
  -9   2   1    47932.39    47716.46   1801.50 o
  -8   2   1    34484.05    33594.25    589.20 o
  -7   2   1     5954.76     5704.18    156.26 o
  -6   2   1       35.68      100.42     34.44 o
  -5   2   1    35382.56    33126.09    790.67 o
  -4   2   1   136063.61   147563.50   2281.43 o
  -3   2   1    23386.87    23956.30    552.43 o
  -2   2   1     1732.28     1670.18     86.04 o
  -1   2   1       46.83       54.83     20.34 o
   0   2   1    18759.00     8228.23   4181.16 o
   1   2   1    59073.85    62985.71   1462.21 o
   2   2   1    35225.84    36032.94    844.75 o
   3   2   1    20634.06    19392.64    328.76 o
   4   2   1     8455.09     8275.90    186.31 o
   5   2   1    56022.82    55046.32   1328.60 o
   6   2   1    78669.12    78279.41   1287.00 o
   7   2   1     3576.10     3864.37    118.43 o
   8   2   1     8331.82     7945.76    231.08 o
   9   2   1     6047.00     6020.97    150.40 o
  10   2   1    24226.21    28887.19   1237.51 o
  11   2   1      119.72      125.63     69.60 o
  12   2   1      103.46      134.11     57.96 o
  13   2   1      932.60     1008.69    111.90 o
  14   2   1     2507.11     2322.60    532.89 o
  15   2   1     3679.84     3331.05    514.71 o
 -15   3   1      101.81      254.48    244.01 o
 -14   3   1     4755.49     5330.42    211.00 o
 -13   3   1    17956.09    17730.33   2912.57 o
 -12   3   1     3968.23     3856.20    312.25 o
 -11   3   1      148.07       28.56     36.91 o
 -10   3   1     4274.42     4340.32    221.67 o
  -9   3   1    33652.59    33326.31    634.08 o
  -8   3   1     4593.74     5100.87    188.63 o
  -7   3   1       16.27      -20.43     33.94 o
  -6   3   1     5010.55     5327.36    350.51 o
  -5   3   1    10302.10    10361.23    201.76 o
  -4   3   1    35939.50    32221.16   2178.07 o
  -3   3   1    98752.16    86105.45   8312.40 o
  -2   3   1     9163.63     8197.44    169.01 o
  -1   3   1     9465.68    10300.51    599.61 o
   0   3   1    80346.95    84556.29   2433.83 o
   2   3   1      115.06      354.98     66.74 o
   3   3   1     4247.37     3988.81    257.33 o
   4   3   1     2763.81     2664.58     79.26 o
   5   3   1    92588.24    87692.12   6010.13 o
   6   3   1     1690.75     1598.73     59.34 o
   7   3   1     3833.15     4240.55    131.02 o
   8   3   1      757.06      769.69     56.66 o
   9   3   1     6068.97     6395.62    184.55 o
  10   3   1     8273.86     6910.39    459.54 o
  11   3   1    20947.64    20347.85    990.11 o
  12   3   1      236.42      263.21     67.87 o
  13   3   1     2768.62     2902.16    135.26 o
  14   3   1     4451.56     5423.24    488.83 o
  15   3   1    11666.18    11950.84    602.38 o
 -15   4   1      135.81       32.21    244.01 o
 -14   4   1     2735.78     2758.50    225.85 o
 -13   4   1      578.60      800.90    101.60 o
 -12   4   1      227.14      359.33    112.57 o
 -11   4   1     1696.79     1919.00     88.36 o
 -10   4   1      971.91     1088.36     64.64 o
  -9   4   1     3268.80     3440.98    125.04 o
  -8   4   1    51578.92    47420.53   2631.30 o
  -7   4   1     2358.44     2539.53    181.64 o
  -6   4   1      428.27      357.44     49.71 o
  -5   4   1     1625.44     1536.38     77.10 o
  -4   4   1   113837.58   124642.98   4735.23 o
  -3   4   1     3684.41     3732.92    105.04 o
  -2   4   1      811.40      777.00     80.89 o
  -1   4   1     3223.43     3051.62    149.49 o
   0   4   1    32799.05    31486.32    907.21 o
   1   4   1     8312.37     7492.07    291.46 o
   2   4   1     6043.55     5516.81    473.03 o
   3   4   1     5720.29     5639.17    128.29 o
   4   4   1      886.04     1002.46     97.30 o
   5   4   1    26251.35    25449.67   1005.33 o
   6   4   1    79687.06    80384.53   1474.00 o
   7   4   1     7031.62     7509.36    222.43 o
   8   4   1     6298.55     6876.36    261.58 o
   9   4   1    20532.91    21232.65    465.02 o
  10   4   1    49004.85    52711.26   3879.27 o
  11   4   1     3233.77     3435.35    206.71 o
  12   4   1     2606.62     2592.89    146.10 o
  13   4   1     1992.13     2117.00    179.04 o
  14   4   1     2100.07     2129.85    222.81 o
 -15   5   1      842.65     1049.77    255.42 o
 -14   5   1      508.45      380.37     81.65 o
 -13   5   1    11764.17    11543.88    588.68 o
 -12   5   1      136.25       86.40     66.02 o
 -11   5   1      818.73      814.92     92.45 o
 -10   5   1      474.66      480.01     49.40 o
  -9   5   1    15552.69    15278.79    447.16 o
  -8   5   1      671.32      896.10     69.61 o
  -7   5   1     5446.89     5451.47    223.21 o
  -6   5   1     3387.53     3458.39    103.38 o
  -5   5   1      292.95      460.44     50.47 o
  -4   5   1     1183.45     1460.50    105.70 o
  -3   5   1     4796.32     4723.50    120.54 o
  -2   5   1     3662.79     4013.60    112.83 o
  -1   5   1      139.61      213.50     20.68 o
   0   5   1      178.89      169.22     27.15 o
   1   5   1    80339.16    77793.85   2297.66 o
   2   5   1    24222.90    21783.85   1509.25 o
   3   5   1    13822.77    12851.78    366.10 o
   4   5   1    11724.40    11611.28    288.44 o
   5   5   1    26060.93    26735.40    704.18 o
   6   5   1     5548.48     5199.94    261.92 o
   7   5   1     3524.45     3734.63    145.05 o
   8   5   1      420.27      354.76     72.19 o
   9   5   1       48.37        5.07     54.98 o
  10   5   1     2374.75     2299.15     97.71 o
  11   5   1     2196.74     2346.56    145.21 o
  12   5   1     2333.49     2548.91    191.87 o
  13   5   1      301.36      127.76     83.01 o
  14   5   1     2325.15     2144.14    211.39 o
 -14   6   1       81.43      -21.22    120.21 o
 -13   6   1      140.01      192.27     98.86 o
 -12   6   1     1601.48     1495.66    161.00 o
 -11   6   1       93.63      120.66    115.71 o
 -10   6   1     1044.85     1064.23     83.87 o
  -9   6   1     2200.89     2510.47    152.75 o
  -8   6   1     1603.68     1695.76     88.07 o
  -7   6   1     2892.52     3048.29    151.18 o
  -6   6   1      358.16      496.46     53.64 o
  -5   6   1     1731.68     1794.26     80.94 o
  -4   6   1    21475.98    19571.02   1745.92 o
  -3   6   1     9784.47     9136.83    244.72 o
  -2   6   1    27866.08    25764.22   1311.87 o
  -1   6   1     6505.96     5151.33    423.36 o
   0   6   1      375.42      413.26     37.61 o
   1   6   1     2624.22     2549.59     87.36 o
   2   6   1    12229.29    10666.72    761.28 o
   3   6   1     2278.97     2279.98    151.53 o
   4   6   1     4439.08     4182.08    116.42 o
   5   6   1      292.25      314.75     43.60 o
   6   6   1     1132.04     1262.85     87.59 o
   7   6   1    13469.66    13382.44    533.37 o
   8   6   1     1251.47     1312.42     72.40 o
   9   6   1     1980.60     2020.55     88.44 o
  10   6   1     1786.93     1408.07    111.57 o
  11   6   1     9811.29    10253.81    568.44 o
  12   6   1     4425.72     4510.82    198.90 o
  13   6   1     2705.66     3356.10    280.41 o
  14   6   1       10.06       71.23     86.99 o
 -14   7   1     4119.19     3833.69    272.96 o
 -13   7   1       61.02      142.65     74.05 o
 -12   7   1     2644.75     2614.28    179.70 o
 -11   7   1     1274.93     1429.87     73.34 o
 -10   7   1      716.85      698.75     68.46 o
  -9   7   1      529.35      517.39     66.28 o
  -8   7   1     8654.20     9270.29    321.65 o
  -7   7   1    12857.09    12592.58    403.30 o
  -6   7   1     2914.02     2792.60     97.17 o
  -5   7   1     7075.60     7352.46    277.63 o
  -4   7   1       77.44      261.60     90.95 o
  -3   7   1    13451.75    12413.57    307.95 o
  -2   7   1     1398.64     1525.54     65.92 o
  -1   7   1     2289.40     2176.49     74.16 o
   0   7   1    15979.55    15691.83    266.87 o
   1   7   1      331.43      486.64     90.44 o
   2   7   1    40555.63    39630.53   1335.49 o
   3   7   1     5137.60     4713.44    295.60 o
   4   7   1     1059.64     1087.61     85.30 o
   5   7   1     1064.62     1313.87     90.17 o
   6   7   1    17435.52    17024.67    413.07 o
   7   7   1    24540.09    24796.47    708.35 o
   8   7   1     7018.31     6749.39    428.22 o
   9   7   1     4389.29     4909.57    184.72 o
  10   7   1       61.18      245.69    120.88 o
  11   7   1     4689.35     4055.86    258.10 o
  12   7   1     1009.55     1004.04     93.23 o
  13   7   1      102.32       54.62    130.65 o
  14   7   1      178.69      114.10     92.92 o
 -14   8   1      272.08      129.64    124.88 o
 -13   8   1     3021.31     1788.88    281.57 o
 -12   8   1     4424.32     4493.61    497.83 o
 -11   8   1     2398.59     2523.06    126.53 o
 -10   8   1      100.84      -15.03     57.79 o
  -9   8   1     1312.65     1406.09    126.37 o
  -8   8   1    16340.10    17107.61    586.93 o
  -7   8   1      443.06      524.48     53.89 o
  -6   8   1      208.44      281.98     59.51 o
  -5   8   1     4979.46     4971.77    282.71 o
  -4   8   1    26289.70    25205.21    651.73 o
  -3   8   1    36990.98    36126.38   1392.89 o
  -2   8   1     8075.75     7118.82    419.95 o
  -1   8   1    13182.58    12747.60    666.58 o
   0   8   1    15767.62    13911.24    699.24 o
   1   8   1     7763.86     7465.78    157.36 o
   2   8   1    33420.69    30224.42   2232.72 o
   3   8   1     6376.58     5595.71   1054.89 o
   4   8   1      514.89      504.93     65.57 o
   5   8   1     2197.98     2241.06    166.25 o
   6   8   1    18643.81    18396.12    797.67 o
   7   8   1    10435.57    10704.44    396.55 o
   8   8   1      759.26      896.86     69.13 o
   9   8   1      486.29      569.63     64.70 o
  10   8   1     7290.37     7003.05    241.32 o
  11   8   1    12498.12    13502.12    710.76 o
  12   8   1     2743.80     2479.87    464.01 o
  13   8   1     2402.93     2548.71    233.01 o
 -13   9   1     7269.89     7919.32    443.25 o
 -12   9   1     5937.22     5402.20    835.01 o
 -11   9   1     2203.41     2381.46    147.70 o
 -10   9   1     1135.15     1046.38    143.23 o
  -9   9   1     9448.65    10598.55    395.71 o
  -8   9   1    19853.06    19244.24    930.02 o
  -7   9   1     6423.53     6284.34    259.14 o
  -6   9   1     8971.45     8983.77    286.83 o
  -5   9   1      782.30      888.33    111.00 o
  -4   9   1     1661.05     1471.53     71.21 o
  -3   9   1    39720.20    36461.29   2170.44 o
  -2   9   1      437.79      478.69     34.95 o
  -1   9   1      673.18      715.70     47.76 o
   0   9   1      619.73      573.79     42.55 o
   1   9   1    64712.55    60421.70   1671.14 o
   2   9   1    25693.00    26742.38    898.62 o
   3   9   1      667.56      676.52     42.47 o
   4   9   1     3234.32     3162.52    153.46 o
   5   9   1    33006.02    33418.14    780.12 o
   6   9   1    22901.75    22914.95   1270.91 o
   7   9   1     3694.85     4005.21    287.49 o
   8   9   1     4446.86     4356.54    175.75 o
   9   9   1     1427.84     1413.95    114.95 o
  10   9   1      396.39      429.27     87.38 o
  11   9   1    13510.38    13517.62   1136.86 o
  12   9   1        1.03      -24.97    201.76 o
  13   9   1      130.73      255.11    250.86 o
 -13  10   1     6507.32     6216.82    378.02 o
 -12  10   1     1333.06     1162.00    282.62 o
 -11  10   1      685.71      657.51     85.18 o
 -10  10   1     4186.40     4172.90    271.51 o
  -9  10   1     1624.27     1352.60    125.92 o
  -8  10   1    19844.85    22059.82    859.29 o
  -7  10   1     4735.91     5617.06    245.67 o
  -6  10   1     8103.08     7686.62    498.00 o
  -5  10   1     2610.07     2910.97    128.14 o
  -4  10   1    43479.80    41369.15   3619.26 o
  -3  10   1    31174.57    31960.90    826.15 o
  -2  10   1      170.77      199.86     41.85 o
  -1  10   1     3743.79     3651.95    105.77 o
   0  10   1     4733.10     5062.03    142.87 o
   1  10   1    15862.93    15794.15    483.67 o
   2  10   1     8554.27     8828.42    447.45 o
   3  10   1      908.08      856.54     67.50 o
   4  10   1     1316.06     1520.79    127.18 o
   5  10   1       32.79      228.78    123.11 o
   6  10   1    40371.44    42757.83   1551.61 o
   7  10   1     3597.44     3546.86    183.36 o
   8  10   1       50.13       44.48     54.44 o
   9  10   1      270.99      262.87     63.18 o
  10  10   1    16556.40    16604.45    534.26 o
  11  10   1     7534.84     8711.49   1137.15 o
  12  10   1        3.92      -10.14    118.89 o
 -12  11   1     3738.94     3570.52    413.35 o
 -11  11   1     1797.15     1685.69    108.89 o
 -10  11   1     4047.72     4138.18    386.94 o
  -9  11   1     7210.30     7573.26    549.82 o
  -8  11   1    17536.30    16298.50   1057.62 o
  -7  11   1      188.04      153.93     54.35 o
  -6  11   1     1422.58     1323.88     94.43 o
  -5  11   1     2796.26     3144.34    131.05 o
  -4  11   1    15928.61    16490.78    864.55 o
  -3  11   1     8244.49     8873.14    200.17 o
  -2  11   1      197.49      207.19     75.88 o
  -1  11   1    12582.08    13793.49    355.04 o
   0  11   1     3294.02     3630.19    118.06 o
   1  11   1    39042.49    36959.24   2134.93 o
   2  11   1    12082.85    12688.65    335.60 o
   3  11   1      271.11      143.90     63.79 o
   4  11   1     5680.00     6243.80    373.60 o
   5  11   1     3801.18     3907.79    357.17 o
   6  11   1     7565.91     7251.77    220.04 o
   7  11   1      106.74      130.41     47.06 o
   8  11   1     1693.49     1610.28    117.33 o
   9  11   1     2262.24     2460.47    356.26 o
  10  11   1     1994.11     2144.83    146.09 o
  11  11   1     3172.87     3109.67    309.68 o
 -11  12   1      778.79     1041.58    199.28 o
 -10  12   1     8843.69     8815.61    715.55 o
  -9  12   1    11113.15    12560.86   1150.16 o
  -8  12   1     5724.11     5697.55    221.33 o
  -7  12   1     2537.26     3864.87    691.83 o
  -6  12   1     4173.89     4257.99    231.80 o
  -5  12   1    11466.97    10493.25    395.98 o
  -4  12   1     8203.61     8261.02    252.59 o
  -3  12   1     5346.27     5760.83    278.76 o
  -2  12   1     1077.85     1328.09    123.53 o
  -1  12   1     4361.91     4978.00    146.00 o
   0  12   1     1704.74     2081.70    105.11 o
   1  12   1    12928.69    12293.53    954.98 o
   2  12   1     1509.82     1603.03     92.97 o
   3  12   1       82.35       93.92     50.43 o
   4  12   1    13573.16    13492.74    316.94 o
   5  12   1    11980.23    11902.89    606.73 o
   6  12   1     4175.73     4258.46    373.20 o
   7  12   1       40.37       98.87     62.76 o
   8  12   1     1659.67     1624.85     95.27 o
   9  12   1     3849.90     4035.05    212.73 o
  10  12   1     2444.91     2691.79    188.08 o
  11  12   1       37.59       39.84     98.29 o
 -10  13   1     4215.69     4463.95    297.58 o
  -9  13   1     1227.53     1312.95    171.03 o
  -8  13   1     2010.91     1790.08    180.79 o
  -7  13   1      339.13      419.74     83.07 o
  -6  13   1      346.94      404.68     66.40 o
  -5  13   1    14365.83    14727.11    480.24 o
  -4  13   1    16923.10    17322.51   1180.83 o
  -3  13   1      102.90      117.14     69.58 o
  -2  13   1     3048.90     3408.67    248.89 o
  -1  13   1     9461.00     9439.32    415.81 o
   0  13   1    19918.28    20635.21    841.45 o
   1  13   1       54.23       73.21     49.92 o
   2  13   1      269.95      194.47     75.76 o
   3  13   1        0.28      -68.62     68.62 o
   4  13   1     1759.68     1946.17    154.96 o
   5  13   1     2405.04     2273.55    231.39 o
   6  13   1     1280.22     1207.09    115.00 o
   7  13   1     1405.62     1132.36    127.09 o
   8  13   1      193.84      272.48    102.71 o
   9  13   1     6327.78     5447.93    419.44 o
  10  13   1     4118.58     3789.21    337.81 o
  -9  14   1    10474.82     9922.29    711.99 o
  -8  14   1      740.61      405.66    272.73 o
  -7  14   1     1101.24      997.46    139.55 o
  -6  14   1     1820.83     1569.93     98.64 o
  -5  14   1     7301.85     7228.27    348.97 o
  -4  14   1     3812.56     3753.46    265.77 o
  -3  14   1        0.08       -5.81     85.74 o
  -2  14   1      225.33      244.33     75.45 o
  -1  14   1        8.59      -54.06     54.06 o
   0  14   1    15501.86    13288.04   1306.49 o
   1  14   1     2850.64     2808.91    108.42 o
   2  14   1     1701.79     1576.06    139.19 o
   3  14   1     1244.59     1177.25    179.07 o
   4  14   1    10671.28    10687.60    285.69 o
   5  14   1    11389.54    10524.11    420.56 o
   6  14   1     2294.68     2718.95    180.09 o
   7  14   1       90.73      -92.75    126.96 o
   8  14   1     1152.38      869.32    168.33 o
   9  14   1     4349.54     4274.69    301.88 o
  -8  15   1       79.76       89.55     93.37 o
  -7  15   1      120.43      -39.31     75.62 o
  -6  15   1     1792.88     1932.45    162.82 o
  -5  15   1     6774.70     6255.21    269.69 o
  -4  15   1     4991.20     4557.28    290.92 o
  -3  15   1     2706.91     3307.06    224.13 o
  -2  15   1      567.90      509.72     78.25 o
  -1  15   1     2688.55     3014.82    165.77 o
   0  15   1    12382.16    12460.18    725.83 o
   1  15   1     9530.14     9383.12    799.73 o
   2  15   1      657.65      499.48    108.60 o
   3  15   1     1491.32     1421.69    234.00 o
   4  15   1     1301.95     1202.86     95.26 o
   5  15   1    10268.63    10636.53    504.48 o
   6  15   1        5.07      180.86     79.33 o
   7  15   1       28.51      -34.59    100.10 o
   8  15   1      971.63     1398.21    176.35 o
  -7  16   1      134.98      -32.21    170.73 o
  -6  16   1      483.69      420.02     69.68 o
  -5  16   1     1239.77     1093.70    162.73 o
  -4  16   1     7693.29     7143.26   1047.74 o
  -3  16   1      216.19      159.98     95.14 o
  -2  16   1     1694.13     1677.94    135.38 o
  -1  16   1     1221.87     1401.46    157.21 o
   0  16   1     7674.58     8804.65    334.81 o
   1  16   1     1499.13     1414.49    175.64 o
   2  16   1       59.26       13.23     75.19 o
   3  16   1     1516.10     1531.88    325.70 o
   4  16   1     2282.15     2308.58    251.09 o
   5  16   1     6187.67     6029.24    322.45 o
   6  16   1     3595.99     3632.89    253.85 o
  -5  17   1      396.85      437.61    150.69 o
  -4  17   1      508.78      654.77    118.41 o
  -3  17   1      411.23      396.54    107.80 o
  -2  17   1       98.24       -8.17     96.54 o
  -1  17   1       16.28      -60.29     96.82 o
   0  17   1      149.33      317.18    204.96 o
   1  17   1     3695.40     4281.97    473.13 o
   2  17   1        2.80      -13.22     99.33 o
   3  17   1     2375.48     2495.57    180.20 o
   4  17   1       76.71      172.68    103.52 o
 -16   0   2     1670.84      997.30    328.94 o
 -14   0   2     2156.79     2469.10    144.15 o
 -12   0   2     5111.32     5543.62    403.47 o
 -10   0   2      257.76      154.15     95.85 o
  -8   0   2    22750.84    22062.90   1077.21 o
  -6   0   2    35635.22    31774.01   4314.91 o
  -4   0   2     1511.08     1588.78     66.68 o
  -2   0   2      622.17      790.68     41.89 o
   0   0   2    23861.47     1956.41   3999.21 o
   2   0   2   190253.22   266874.59   9503.43 o
   4   0   2    10140.98     9647.73    237.07 o
   6   0   2    40428.21    38952.67   2287.57 o
   8   0   2     7295.35     7775.59    445.22 o
  10   0   2        4.55      -78.63     78.63 o
  12   0   2      849.26      797.63    127.04 o
  14   0   2      160.00      216.89    169.93 o
 -16   1   2       25.49      -11.95    140.04 o
 -15   1   2     1728.94     1582.04    113.07 o
 -14   1   2      589.97      574.07     80.66 o
 -13   1   2      217.02      334.70     88.28 o
 -12   1   2      809.82      999.90     86.41 o
 -11   1   2     8911.26     8216.18    388.64 o
 -10   1   2      931.79      825.16     72.00 o
  -9   1   2     7703.11     7229.83    470.59 o
  -8   1   2    17037.73    15124.49    327.74 o
  -7   1   2     1990.74     1822.34    105.30 o
  -6   1   2       39.41       22.41     27.04 o
  -5   1   2      892.97      842.36     29.05 o
  -4   1   2    20356.84    19659.74    393.59 o
  -3   1   2    45046.01    43250.88   1091.92 o
  -2   1   2       54.54      154.05     16.81 o
  -1   1   2    10201.13     3446.29   2479.19 o
   0   1   2     2949.28     1525.61    423.01 o
   1   1   2      152.68      217.71     24.99 o
   2   1   2     4863.03     4416.81    190.98 o
   3   1   2     5093.86     4719.63    134.44 o
   4   1   2    19221.62    19091.25    317.16 o
   5   1   2    17777.38    18079.42    406.23 o
   6   1   2    10063.72    10135.84    458.22 o
   7   1   2    20595.62    18599.41    934.47 o
   8   1   2     1138.08     1291.02     80.88 o
   9   1   2      153.78       71.76    124.68 o
  10   1   2      843.83      900.82     99.83 o
  11   1   2    11167.25    11010.50    301.93 o
  12   1   2      855.14      898.01    109.18 o
  13   1   2     1923.89     2131.10    408.89 o
  14   1   2      213.64       44.51     96.48 o
 -15   2   2     1706.27     1891.72    206.06 o
 -14   2   2     4773.23     4816.97    186.05 o
 -13   2   2    22793.74    21946.09    938.07 o
 -12   2   2     1126.17     1359.26    282.11 o
 -11   2   2     2135.57     2027.39    129.50 o
 -10   2   2      971.71     1049.63     88.17 o
  -9   2   2    19001.84    16669.03   1010.82 o
  -8   2   2      161.77      246.04     33.39 o
  -7   2   2     5323.84     5648.46    180.00 o
  -6   2   2    15024.41    14344.13    323.93 o
  -5   2   2     4835.24     4366.78    159.34 o
  -4   2   2    20015.06    18477.26    685.24 o
  -3   2   2    97129.11   106248.57   2372.24 o
  -2   2   2    33367.34    30282.96   1074.40 o
  -1   2   2     5985.03     5293.87    155.45 o
   0   2   2     5027.43     4697.69    126.62 o
   1   2   2    83358.23    89014.88   2121.56 o
   2   2   2     1182.16     1036.40     50.71 o
   3   2   2     8253.00     8293.46    177.90 o
   4   2   2    10574.50    10078.04    525.83 o
   5   2   2     7618.51     7248.33    202.03 o
   6   2   2       79.77       78.81     42.84 o
   7   2   2      360.75      456.87     38.55 o
   8   2   2     6044.10     5970.91    144.39 o
   9   2   2      106.94      150.95     40.06 o
  10   2   2     5014.22     5392.40    221.69 o
  11   2   2     3789.68     4902.87    397.16 o
  12   2   2        5.17      -61.88     61.88 o
  13   2   2       58.88      252.08    162.29 o
  14   2   2      211.35      177.09    180.07 o
 -15   3   2     1360.83     1386.96    232.84 o
 -14   3   2     2148.57     2013.26    184.44 o
 -13   3   2     2771.52     2794.72    148.63 o
 -12   3   2     3458.57     3216.20    162.00 o
 -11   3   2     3549.36     3968.78    108.27 o
 -10   3   2     3721.41     4285.81    224.00 o
  -9   3   2     5348.10     5811.86    242.11 o
  -8   3   2    64463.44    62686.79   4453.40 o
  -7   3   2     8179.91     7415.28    628.42 o
  -6   3   2     1173.17     1223.72    109.78 o
  -5   3   2        2.03        2.03     24.53 o
  -4   3   2    88713.71    83610.73   5588.47 o
  -3   3   2     2423.57     2064.67     98.70 o
  -2   3   2     3897.35     3721.71    114.77 o
  -1   3   2    13233.26    11531.81    493.58 o
   0   3   2       65.59      204.16     65.59 o
   1   3   2    32458.91    32506.38    597.51 o
   2   3   2    21829.75    19262.22    598.11 o
   3   3   2     9834.96     9073.50    156.75 o
   4   3   2     3986.13     3886.61     99.16 o
   5   3   2     9230.32     8802.15    363.88 o
   6   3   2    59545.89    60479.85   1482.58 o
   7   3   2     8151.53     8537.05    202.54 o
   8   3   2     1238.92     1504.74     65.56 o
   9   3   2     1569.88     1840.72    260.72 o
  10   3   2    10578.74    10505.45    319.66 o
  11   3   2     5272.86     5350.01    196.86 o
  12   3   2     3722.64     3561.88    429.63 o
  13   3   2     2056.84     2331.31    172.08 o
  14   3   2        6.18       70.30     82.80 o
 -15   4   2     1972.07     1598.85    330.23 o
 -14   4   2       72.85      -69.85     77.33 o
 -13   4   2    28435.34    28172.41   3472.28 o
 -12   4   2    14326.40    13922.10    515.52 o
 -11   4   2      177.22      193.66     52.32 o
 -10   4   2     2649.71     2890.77    122.34 o
  -9   4   2    18765.34    19740.13    856.32 o
  -8   4   2    37095.94    35785.21   1606.47 o
  -7   4   2     1352.94     1454.50    141.46 o
  -6   4   2     4387.82     3922.05    100.19 o
  -5   4   2      116.10       30.64     30.40 o
  -4   4   2    36583.73    34958.75   1033.55 o
  -3   4   2    49075.98    43332.40   4049.74 o
  -2   4   2    27277.39    24903.61    462.29 o
  -1   4   2       97.50       41.73     23.21 o
   0   4   2    14017.05    13485.99    413.57 o
   1   4   2   144520.47   159926.59   3256.16 o
   2   4   2    66581.41    60432.17   3750.38 o
   3   4   2     6714.42     6124.46    290.52 o
   4   4   2      136.52      175.15     39.33 o
   5   4   2     7505.55     7194.28    230.67 o
   6   4   2    56445.80    52212.92   3838.80 o
   7   4   2      609.42      681.97     51.37 o
   8   4   2     1026.97     1262.49     72.41 o
   9   4   2     3630.72     3544.68    121.81 o
  10   4   2    13965.48    14409.27    928.59 o
  11   4   2    13525.87    11864.26    660.81 o
  12   4   2     5690.34     5835.37    235.40 o
  13   4   2      466.12      151.08    130.93 o
  14   4   2      536.81      682.36    140.34 o
 -15   5   2      736.53      530.94    244.12 o
 -14   5   2        0.42      128.00     96.76 o
 -13   5   2    10719.86    10495.79    416.34 o
 -12   5   2      294.64      354.97     48.26 o
 -11   5   2     1186.62     1132.14     71.82 o
 -10   5   2     1496.53     1690.38     90.49 o
  -9   5   2     1701.86     1825.13     96.62 o
  -8   5   2    27523.50    27321.09    793.16 o
  -7   5   2    51681.24    49421.96   2096.31 o
  -6   5   2      263.77      267.23     41.08 o
  -5   5   2      244.49      448.93     83.00 o
  -4   5   2    46880.75    46000.00   1334.55 o
  -3   5   2   215995.22   242048.47   7944.54 o
  -2   5   2     1475.48     1280.91     92.77 o
  -1   5   2      848.13     1037.37    113.09 o
   0   5   2     1897.38     2059.50    110.12 o
   1   5   2    92210.11    93176.63   4098.80 o
   2   5   2     6511.49     6283.11    157.71 o
   3   5   2    25136.28    25974.34    523.37 o
   4   5   2     1203.38     1285.01    149.04 o
   5   5   2    11975.09    12485.45    942.44 o
   6   5   2    26317.82    25745.14    695.07 o
   7   5   2    49220.11    47976.29   1017.70 o
   8   5   2     4597.33     4526.52    108.95 o
   9   5   2      331.12      279.00     80.69 o
  10   5   2     1432.97     1628.17    192.98 o
  11   5   2    40606.42    37281.83   2558.61 o
  12   5   2     2587.49     2093.36    218.55 o
  13   5   2        9.55      -85.70     94.40 o
  14   5   2      621.43      844.79    205.75 o
 -15   6   2      114.42      276.22    244.01 o
 -14   6   2     1121.85     1028.07    163.24 o
 -13   6   2     1900.17     2139.53    126.39 o
 -12   6   2    29451.77    31104.37   1546.69 o
 -11   6   2     1374.12     1558.09    208.77 o
 -10   6   2      148.22      263.04     59.50 o
  -9   6   2       54.66       53.55     63.57 o
  -8   6   2    57526.12    56104.96   2592.28 o
  -7   6   2     2699.99     3010.56     97.37 o
  -6   6   2     2703.60     2697.03    147.11 o
  -5   6   2     7452.92     7584.23    237.41 o
  -4   6   2    12959.69    12907.37    355.69 o
  -3   6   2     2069.83     1770.99    146.36 o
  -2   6   2    73371.79    74580.66   1037.54 o
  -1   6   2     2218.11     2560.64     91.50 o
   0   6   2     7099.75     7014.94    296.15 o
   1   6   2     4779.84     4727.04    217.94 o
   2   6   2   166135.78   179286.52   6759.55 o
   3   6   2    10793.00    10658.85    243.27 o
   4   6   2     1981.49     1855.05     81.99 o
   5   6   2      513.36      626.01     51.49 o
   6   6   2   100379.29   105794.66   3929.19 o
   7   6   2      331.13      410.23    118.83 o
   8   6   2     2847.54     2929.27    126.86 o
   9   6   2       10.64       12.13     48.18 o
  10   6   2    10519.14    10481.67    292.15 o
  11   6   2     2188.88     2449.06    127.57 o
  12   6   2    20510.36    20680.45    694.94 o
  13   6   2     1028.92     1409.47    319.93 o
  14   6   2     1553.05     1053.56    188.09 o
 -14   7   2     1595.79     1888.28    268.92 o
 -13   7   2     7124.38     6443.49   1122.88 o
 -12   7   2     1180.32     1254.43     93.30 o
 -11   7   2     3307.27     3236.48    187.55 o
 -10   7   2        0.87      -39.50     39.50 o
  -9   7   2      273.66      171.99     52.78 o
  -8   7   2       89.85      146.16     45.70 o
  -7   7   2    67317.57    69825.35   1472.18 o
  -6   7   2     6958.09     7219.95    445.15 o
  -5   7   2      103.97       87.52     35.22 o
  -4   7   2     2435.19     2589.47     99.96 o
  -3   7   2   156108.05   162042.39   3977.49 o
  -2   7   2     8060.02     7888.76    213.42 o
  -1   7   2      380.80      322.39     47.00 o
   0   7   2      320.51      348.84     43.97 o
   1   7   2    62841.57    57782.33   3107.86 o
   2   7   2     3221.59     3252.74    119.08 o
   3   7   2    20690.56    21100.75    502.48 o
   4   7   2     1087.75     1073.34     65.07 o
   5   7   2     7577.44     7692.02    319.51 o
   6   7   2      138.64      217.35     43.85 o
   7   7   2    74933.69    73836.80   3665.33 o
   8   7   2     3609.43     3652.12    139.09 o
  10   7   2      136.59      122.71     67.03 o
  11   7   2    42585.76    40575.48   3504.76 o
  12   7   2     1253.50     1242.68    118.55 o
  13   7   2      749.80      671.01    192.23 o
 -14   8   2      462.98      422.11    107.20 o
 -13   8   2     4989.79     4645.73    412.18 o
 -12   8   2    21434.58    21878.21    957.53 o
 -11   8   2     5897.53     5176.90    553.41 o
 -10   8   2      124.09       56.97     64.01 o
  -9   8   2     6152.60     6342.95    202.63 o
  -8   8   2    32770.98    32742.25    633.46 o
  -7   8   2     9445.74    10224.53    322.34 o
  -6   8   2       21.83       66.22     42.12 o
  -5   8   2      963.96     1069.26     68.79 o
  -4   8   2      923.89      970.41     49.34 o
  -3   8   2     9730.55     9324.93    227.25 o
  -2   8   2    39098.81    36551.23   4231.94 o
  -1   8   2     9826.66    10025.85    220.33 o
   0   8   2       88.36      115.92     44.09 o
   1   8   2    10081.41    10641.58    231.13 o
   2   8   2   103380.83   100812.13   2777.45 o
   3   8   2     4113.09     4370.71    133.83 o
   4   8   2     3516.95     3610.60    101.77 o
   5   8   2     1092.88     1283.78     93.63 o
   6   8   2    24864.94    25161.33   1019.54 o
   7   8   2     1076.28     1050.88     87.94 o
   8   8   2      181.01      127.49     86.02 o
   9   8   2      323.15      396.13    173.99 o
  10   8   2      704.23      548.55    104.22 o
  11   8   2      555.31      283.55    104.48 o
  12   8   2     8384.21     7424.80    509.63 o
  13   8   2      101.94      163.29    114.70 o
 -13   9   2      415.22      159.49    244.06 o
 -12   9   2     3714.80     3226.75    214.97 o
 -11   9   2     1235.11     1286.32    119.91 o
 -10   9   2     2763.98     2618.04    170.22 o
  -9   9   2     1010.49     1062.51     79.83 o
  -8   9   2    11698.45    12163.51    284.89 o
  -7   9   2    31720.77    32341.68    938.46 o
  -6   9   2     4180.08     3950.39    182.93 o
  -5   9   2       17.07       -4.99     64.16 o
  -4   9   2     8903.29     8623.15    361.49 o
  -3   9   2    36777.91    37297.50    737.85 o
  -2   9   2     6596.70     6928.55    258.73 o
  -1   9   2     1569.60     1529.63    121.24 o
   0   9   2       17.72       23.61     54.60 o
   1   9   2     1052.68     1402.77     81.53 o
   2   9   2    12437.91    12517.70    373.35 o
   3   9   2      586.29      562.28     40.72 o
   4   9   2     3783.58     3655.37    179.37 o
   5   9   2       12.20       -6.17     67.56 o
   6   9   2    14252.55    14728.30    368.12 o
   7   9   2    11968.46    12741.76    370.41 o
   8   9   2        3.73       62.92     51.14 o
   9   9   2     1966.92     1925.90    158.79 o
  10   9   2      565.96      632.89     84.30 o
  11   9   2     5114.76     5153.43    546.95 o
  12   9   2       75.21      130.64    132.07 o
 -13  10   2     4547.45     5044.79    545.36 o
 -12  10   2     3916.00     3358.66    428.42 o
 -11  10   2      981.07      787.96    109.80 o
 -10  10   2        0.92       -3.95     65.01 o
  -9  10   2      618.57      876.11    162.24 o
  -8  10   2      435.74      496.12     63.03 o
  -7  10   2     2907.34     2947.33    321.11 o
  -6  10   2        0.86       34.83     45.93 o
  -5  10   2     4617.62     4793.97    148.93 o
  -4  10   2     1218.92     1368.37     90.39 o
  -3  10   2    25882.33    26530.62    576.72 o
  -2  10   2     4318.58     4550.95    151.60 o
  -1  10   2     2999.61     2913.05    174.11 o
   0  10   2      189.14      257.60     36.30 o
   1  10   2    17236.76    16782.21    523.39 o
   2  10   2     9302.63     9764.28    204.96 o
   3  10   2       19.36       72.25     42.27 o
   4  10   2     1982.50     2181.01    137.79 o
   5  10   2      289.46      353.36     59.15 o
   6  10   2      674.70      870.82     96.14 o
   7  10   2     2069.10     2317.72    116.13 o
   8  10   2     1418.86     1417.05     82.29 o
   9  10   2     1897.34     1675.79    176.45 o
  10  10   2      358.86      424.92    120.64 o
  11  10   2     3089.12     3066.36    245.12 o
 -12  11   2     1383.40     1122.46    126.21 o
 -11  11   2       12.67       61.05     78.63 o
 -10  11   2     4792.66     4746.00    381.19 o
  -9  11   2      393.03      483.67     68.57 o
  -8  11   2    10424.27    10814.91   1040.19 o
  -7  11   2        9.24       93.80     89.26 o
  -6  11   2      997.13      953.57     88.84 o
  -5  11   2       84.74       97.56     47.28 o
  -4  11   2     1141.24     1136.82    126.56 o
  -3  11   2       17.67       64.01     56.36 o
  -2  11   2      222.02      177.13     42.33 o
  -1  11   2      329.19      381.59     55.65 o
   0  11   2     8915.33     9453.88    289.64 o
   1  11   2     3361.23     3515.95    253.19 o
   2  11   2     4664.05     4836.59    135.06 o
   3  11   2      316.42      427.08    147.75 o
   4  11   2     4238.34     4390.35    176.50 o
   5  11   2      972.16     1162.58     92.63 o
   6  11   2     5733.35     6030.46    238.72 o
   7  11   2      208.33      192.99     62.08 o
   8  11   2      477.16      288.76     84.87 o
   9  11   2        6.93      -16.26    100.38 o
  10  11   2        1.86       41.87    221.44 o
  11  11   2       16.54      -24.50     78.30 o
 -11  12   2      264.08      147.24    140.54 o
 -10  12   2       35.33      282.01     92.79 o
  -9  12   2     3439.50     3454.78    297.56 o
  -8  12   2       42.15       52.66     65.86 o
  -7  12   2     1385.06     1435.78    171.94 o
  -6  12   2        6.47       51.58     60.20 o
  -5  12   2    13249.69    12971.07    354.92 o
  -4  12   2      603.08      558.32    134.55 o
  -3  12   2      605.57      695.02     85.29 o
  -2  12   2      550.39      776.39    124.13 o
  -1  12   2     4302.52     4324.98    157.10 o
   0  12   2       14.22       24.71     40.98 o
   1  12   2     1771.80     1872.04    118.16 o
   2  12   2     4790.19     5384.46    191.59 o
   3  12   2      978.59      956.51     86.31 o
   4  12   2      671.47      707.27     55.87 o
   5  12   2     1640.03     1952.68    204.62 o
   6  12   2     1660.93     1597.74    200.69 o
   7  12   2       46.26      141.59    105.24 o
   8  12   2        1.63      -19.03     87.66 o
   9  12   2     4906.90     5089.58    283.62 o
  10  12   2      881.59     1233.45    277.99 o
 -11  13   2       19.16      -38.35     93.45 o
 -10  13   2     4819.80     4808.97    383.83 o
  -9  13   2      908.78      888.76    100.00 o
  -8  13   2      438.09      342.47     99.38 o
  -7  13   2      704.81      763.89     80.57 o
  -6  13   2      456.17      321.23     62.21 o
  -5  13   2      560.61      616.73     74.27 o
  -4  13   2     1655.03     1678.11    212.67 o
  -3  13   2     1540.16     1743.61     97.83 o
  -2  13   2     1344.08     1320.90    132.08 o
  -1  13   2      952.09     1060.53    124.15 o
   0  13   2    12544.66    12758.70    511.08 o
   1  13   2       26.32       24.07     50.83 o
   2  13   2       24.55       68.90     47.50 o
   3  13   2      379.22      480.32     67.39 o
   4  13   2     5701.82     6366.97    254.11 o
   5  13   2       20.16       68.01     62.70 o
   6  13   2      642.97      687.45     83.64 o
   7  13   2     4607.20     4603.67    245.72 o
   8  13   2      162.16        5.91    121.04 o
   9  13   2      373.71      238.17     86.61 o
 -10  14   2      306.17      434.93    286.73 o
  -9  14   2     4130.94     3501.40    228.63 o
  -8  14   2       39.43        3.71    120.44 o
  -7  14   2     3647.19     3295.86    332.75 o
  -6  14   2      989.61     1205.07    107.01 o
  -5  14   2    12977.77    13260.12    425.27 o
  -4  14   2     1316.54     1169.14     96.57 o
  -3  14   2     4441.58     4887.80    356.98 o
  -2  14   2      707.26      771.09    119.25 o
  -1  14   2     4988.71     4899.96    245.35 o
   0  14   2      806.16     1130.15    103.79 o
   1  14   2     2078.76     2049.40    185.34 o
   2  14   2     1722.76     1500.82    165.73 o
   3  14   2       33.91       25.93     67.01 o
   4  14   2      681.90      685.38    103.73 o
   5  14   2     6100.26     6376.74    372.82 o
   6  14   2      314.83      331.03    108.35 o
   7  14   2      978.71     1108.14    138.63 o
   8  14   2      694.47      486.26    189.30 o
  -8  15   2     3835.45     3689.64    283.70 o
  -7  15   2       49.51      133.47     67.03 o
  -6  15   2      437.23      523.51     84.23 o
  -5  15   2      251.88      271.36     83.69 o
  -4  15   2     4956.16     4784.28    298.99 o
  -3  15   2       55.79       10.88     62.28 o
  -2  15   2      505.33      447.90    126.88 o
  -1  15   2     3051.66     2796.22    250.35 o
   0  15   2     7381.74     7275.59    317.19 o
   1  15   2     2056.29     1800.37    105.84 o
   2  15   2     4923.56     5079.78    299.07 o
   3  15   2     2039.61     1961.94    153.95 o
   4  15   2     7244.39     7495.09    470.69 o
   5  15   2     2177.49     2444.64    174.82 o
   6  15   2     1957.62     2139.39    177.57 o
   7  15   2       17.37       77.02    176.96 o
  -7  16   2      769.69      571.08    165.37 o
  -6  16   2     3211.78     3500.90    353.94 o
  -5  16   2     3406.59     4332.10    468.25 o
  -4  16   2     5510.37     4193.19    508.55 o
  -3  16   2     4575.46     4950.90    286.39 o
  -2  16   2     2776.09     2674.45    251.53 o
  -1  16   2     3087.57     2972.73    214.82 o
   0  16   2     3330.63     3249.80    153.35 o
   1  16   2     3762.71     4447.42    199.54 o
   2  16   2      171.21      132.18    119.12 o
   3  16   2      904.82     1065.54    117.91 o
   4  16   2     1096.10      857.40    155.40 o
   5  16   2     1756.23     1879.77    244.58 o
   6  16   2     2107.70     2016.44    191.37 o
  -5  17   2       58.40       11.90    111.03 o
  -4  17   2     3882.43     3814.40    263.30 o
  -3  17   2     1424.54     1577.23    217.81 o
  -2  17   2      577.30      585.09    124.94 o
  -1  17   2     2433.81     2680.46    274.63 o
   0  17   2     1806.80     1754.17    235.10 o
   1  17   2     5374.65     5397.82    267.40 o
   2  17   2       39.22      -14.03     74.52 o
   3  17   2     5365.44     4646.63    841.60 o
 -15   0   3     1293.75      751.64    133.93 o
 -13   0   3       42.57       38.77     60.64 o
 -11   0   3      310.43      302.19     74.74 o
  -9   0   3    10280.67    10976.25    395.73 o
  -7   0   3    52136.20    48136.51   1508.44 o
  -5   0   3     5019.41     5091.17    323.30 o
  -3   0   3    57494.17    58407.99   1583.19 o
  -1   0   3    40656.48    40600.05    971.10 o
   1   0   3       28.00       32.12     33.75 o
   3   0   3    11100.29    12071.67    634.14 o
   5   0   3      124.61      285.24     49.56 o
   7   0   3    24325.71    23155.47   1180.39 o
   9   0   3     8134.65     7750.57    373.78 o
  11   0   3     1091.45      917.26    236.97 o
  13   0   3     6228.14     5477.36    596.37 o
 -16   1   3     1040.70     1058.43    254.65 o
 -15   1   3      338.97      422.75    112.07 o
 -14   1   3      167.92      219.35     72.76 o
 -13   1   3     1103.39     1037.82     86.76 o
 -12   1   3    18189.96    18027.99    699.78 o
 -11   1   3     4756.98     4982.83    769.94 o
 -10   1   3     4848.21     4817.97    120.47 o
  -9   1   3       54.03       42.57     44.66 o
  -8   1   3     7196.49     7201.12    255.52 o
  -7   1   3     2252.54     2131.85    143.97 o
  -6   1   3      255.34      190.89     38.75 o
  -5   1   3     2151.50     2541.28     95.95 o
  -4   1   3     7804.61     5914.85    505.79 o
  -3   1   3     1350.86     1471.15     67.69 o
  -2   1   3    84618.28    85332.39   2195.13 o
  -1   1   3      897.50     1075.40     48.16 o
   0   1   3     3676.68     3499.72    119.80 o
   1   1   3      185.68      166.24     35.75 o
   2   1   3    58089.98    53904.27   2063.61 o
   3   1   3    14693.63    13513.23    506.43 o
   4   1   3    25515.44    25014.91    753.64 o
   5   1   3     4398.47     4734.40    136.96 o
   6   1   3        2.95       30.07     38.09 o
   7   1   3     4736.18     5158.03    180.07 o
   8   1   3     3048.16     3132.44    131.01 o
   9   1   3      961.30     1069.55    101.40 o
  10   1   3     2765.12     2614.22    171.72 o
  11   1   3       29.19      -65.80     65.80 o
  12   1   3     3533.16     3787.92    242.34 o
  13   1   3     2660.36     2716.20    195.41 o
  14   1   3     1079.86     1090.60    124.19 o
 -16   2   3     1595.30     1649.48    190.14 o
 -15   2   3     1843.04     1645.73    120.48 o
 -14   2   3      613.87      111.01     94.26 o
 -13   2   3      307.22      296.67     69.05 o
 -12   2   3       16.96       82.94     82.80 o
 -11   2   3     1339.19     1587.25    106.62 o
 -10   2   3      650.89      577.78     90.63 o
  -9   2   3     1332.51     1398.65     97.97 o
  -8   2   3     4901.03     4631.98    365.48 o
  -7   2   3     8641.23     7881.03    388.39 o
  -6   2   3    25640.62    18534.78   2934.20 o
  -5   2   3     7358.69     7447.63    208.95 o
  -4   2   3       31.26       48.30     22.72 o
  -3   2   3    15101.83    10768.52   1298.29 o
  -2   2   3    89300.44    90139.41   3270.58 o
  -1   2   3    18982.84    16922.92   1110.01 o
   0   2   3    14323.61    13769.51    730.53 o
   1   2   3     9639.29     8787.30    360.36 o
   2   2   3    10825.98    10592.74    262.23 o
   3   2   3     2331.60     2404.52     86.05 o
   4   2   3     4218.04     4819.15    173.51 o
   5   2   3     5730.39     5400.21    176.08 o
   6   2   3      269.15      290.73     57.18 o
   7   2   3     1857.02     2103.85     81.46 o
   8   2   3    30824.49    29538.00    775.84 o
   9   2   3     1813.91     1857.84    121.87 o
  10   2   3     4661.69     4564.73    182.61 o
  11   2   3      205.21      209.06     67.28 o
  12   2   3     9133.46     9820.29    556.57 o
  13   2   3     4148.76     4636.27    468.55 o
  14   2   3     2379.25     2946.09    219.33 o
 -15   3   3       41.82     -124.74    170.05 o
 -14   3   3      487.29      453.50     64.18 o
 -13   3   3     3161.44     3385.98    376.21 o
 -12   3   3     2364.14     2937.20    194.11 o
 -11   3   3    18941.69    18929.92    757.36 o
 -10   3   3     2893.57     3427.55    330.29 o
  -9   3   3     1550.20     1650.70     58.36 o
  -8   3   3     2538.75     3540.57    193.04 o
  -7   3   3    25667.97    25978.11   1111.51 o
  -6   3   3    36797.54    34637.64    864.73 o
  -5   3   3    10795.91     9136.63    495.32 o
  -4   3   3    16614.22    14380.19    611.05 o
  -3   3   3     4208.00     4178.54    178.27 o
  -2   3   3    48111.48    47876.14    963.74 o
  -1   3   3    10577.75     9183.50    472.08 o
   0   3   3     1579.67     1756.48    125.83 o
   1   3   3      409.27      397.05     37.61 o
   2   3   3    11808.38    11422.05    271.68 o
   3   3   3    76143.96    78716.69   1096.72 o
   4   3   3    14949.21    14238.92    420.33 o
   5   3   3    11257.79    10665.77    207.59 o
   6   3   3     5511.86     5576.67    159.48 o
   7   3   3    20766.76    21354.23    952.04 o
   8   3   3    19398.77    20704.89    520.34 o
   9   3   3       26.08      -44.74     44.74 o
  10   3   3     2081.23     1948.58    107.51 o
  11   3   3       97.20      146.02     57.35 o
  12   3   3     4792.74     5421.90    534.36 o
  13   3   3    11470.50    12721.98    652.27 o
  14   3   3       63.44       29.22    102.04 o
 -15   4   3     3360.96     3093.70    317.67 o
 -14   4   3      293.83      344.78     74.42 o
 -13   4   3     2469.80     2659.55    248.33 o
 -12   4   3       52.09       55.14     58.54 o
 -11   4   3    30319.30    28655.68    965.62 o
 -10   4   3      143.08      153.30     55.99 o
  -9   4   3      450.36      511.53     76.76 o
  -8   4   3    10652.87    10186.39    325.29 o
  -7   4   3    58208.19    52948.54   4781.42 o
  -6   4   3    23470.79    19429.65   1316.03 o
  -5   4   3     2379.85     2262.01     70.72 o
  -4   4   3       51.08      112.47     21.66 o
  -3   4   3    38668.83    34607.23    849.50 o
  -2   4   3   102691.40    90194.05  12577.19 o
  -1   4   3    24671.68    21697.18    872.53 o
   0   4   3     7351.11     6946.60    215.52 o
   1   4   3     8117.35     7893.95    163.77 o
   2   4   3    11214.57    10510.60    665.27 o
   3   4   3    70634.85    74662.23   1143.58 o
   4   4   3     1477.62     1557.76     94.92 o
   5   4   3      165.37      180.72     50.85 o
   6   4   3     2703.97     2869.80     87.50 o
   7   4   3    35662.25    36090.72    752.46 o
   8   4   3    32235.64    34289.08    979.40 o
   9   4   3      445.26      475.06     67.71 o
  10   4   3     1481.63     1742.19    110.68 o
  11   4   3     3350.64     3306.36    318.38 o
  12   4   3    14443.63    15053.96    582.91 o
  13   4   3     2712.63     2978.27    257.72 o
  14   4   3      856.27      734.14    194.30 o
 -15   5   3      134.60      148.98    255.29 o
 -14   5   3      929.26      669.34    285.26 o
 -13   5   3     6145.45     5965.33    356.02 o
 -12   5   3    41056.02    37444.23   1145.69 o
 -11   5   3     9555.44     9097.30    602.33 o
 -10   5   3     8253.72     9009.29    273.44 o
  -9   5   3      159.19      144.05     65.81 o
  -8   5   3    31193.38    32728.62   1096.46 o
  -7   5   3    12730.26    12151.33    541.33 o
  -6   5   3    48165.83    43207.46   1911.93 o
  -5   5   3     2711.63     2670.42     99.44 o
  -4   5   3      561.05      596.90     50.47 o
  -3   5   3     9736.50     9321.46    212.39 o
  -2   5   3   164258.42   189729.58   4922.08 o
  -1   5   3     4326.50     3752.25    204.32 o
   0   5   3     6449.89     6091.30    273.78 o
   1   5   3     6456.17     5977.95    113.63 o
   2   5   3   142785.48   153336.53   7075.52 o
   3   5   3    42280.65    39541.12    865.78 o
   4   5   3     5060.40     5553.58    381.00 o
   5   5   3     1950.27     1968.44     66.01 o
   6   5   3    19745.57    20187.29    435.73 o
   7   5   3    10011.59    10778.21    287.98 o
   8   5   3    16024.58    16259.61    418.13 o
   9   5   3       99.85       10.44     67.11 o
  10   5   3     1092.93     1119.46     98.92 o
  11   5   3      268.60      249.96     66.06 o
  12   5   3    18556.68    18983.71   2421.96 o
  13   5   3      750.36      540.15    197.96 o
 -15   6   3     6173.34     5923.97    804.90 o
 -14   6   3        4.33       -8.98     93.05 o
 -13   6   3      797.59      845.39    128.45 o
 -12   6   3      112.34      -71.12     71.12 o
 -11   6   3    38149.59    34729.24   1435.59 o
 -10   6   3      245.53      320.60     60.73 o
  -9   6   3     3152.63     3050.62    304.17 o
  -8   6   3     7021.28     6997.02    196.10 o
  -7   6   3   128557.15   112464.28   8077.35 o
  -6   6   3     3915.13     3863.39    108.00 o
  -5   6   3     8858.33     8443.65    268.25 o
  -4   6   3     6816.79     6617.91    407.50 o
  -3   6   3   117591.07   119882.08   7879.63 o
  -2   6   3    12244.64    11844.18    369.51 o
  -1   6   3    28040.47    25715.98   1533.41 o
   0   6   3       46.22      319.95     68.00 o
   1   6   3    10003.29     9614.30    204.32 o
   2   6   3     2255.30     2325.44     84.69 o
   3   6   3    91618.87    94037.61   3634.51 o
   4   6   3      230.99      226.20     35.60 o
   5   6   3      543.90      595.69     61.54 o
   6   6   3     8047.99     7903.55    217.65 o
   7   6   3   114061.97   118104.30   2445.18 o
   8   6   3      128.72      110.59     63.92 o
   9   6   3      139.96      107.61     66.36 o
  10   6   3      242.65      280.00    160.97 o
  11   6   3    17986.72    18637.06   1590.38 o
  12   6   3      940.92      889.14    214.60 o
  13   6   3      457.74      532.33    189.07 o
 -14   7   3     2705.37     3545.46    251.33 o
 -13   7   3     2922.70     2972.94    199.50 o
 -12   7   3    43973.07    42612.23   2124.10 o
 -11   7   3      100.81       42.35     62.82 o
 -10   7   3     4458.16     4237.60    188.28 o
  -9   7   3     4537.15     4628.90    172.91 o
  -8   7   3    32206.69    32590.05    877.95 o
  -7   7   3      666.47      668.97     68.66 o
  -6   7   3    24401.37    24501.65    386.62 o
  -5   7   3      972.84     1247.38     69.91 o
  -4   7   3      160.11      270.20     39.10 o
  -3   7   3     2249.67     2071.46     72.00 o
  -2   7   3   113491.61   120655.89   4421.89 o
  -1   7   3     2961.78     2994.39    110.14 o
   0   7   3     4801.80     5632.14    329.35 o
   1   7   3    11210.05    10766.07    416.54 o
   2   7   3   160174.72   180519.16   3755.79 o
   3   7   3      282.00      295.61     50.08 o
   4   7   3      198.15      288.07     76.02 o
   5   7   3     3155.10     3100.88    143.92 o
   6   7   3    16909.78    17775.32    932.98 o
   7   7   3      169.75       80.71     37.50 o
   8   7   3     5570.77     5531.24    281.04 o
   9   7   3      188.88      233.22     56.72 o
  10   7   3       16.17      -52.49     52.49 o
  11   7   3     2969.09     2761.86    174.09 o
  12   7   3    16677.81    18870.98   1132.43 o
  13   7   3      332.91      402.32    138.92 o
 -14   8   3      288.15      265.16     77.99 o
 -13   8   3     1128.61     1098.57    142.72 o
 -12   8   3      394.48      318.53     58.01 o
 -11   8   3     6413.45     7078.56    320.27 o
 -10   8   3       88.24      202.59     70.29 o
  -9   8   3     3973.95     4424.50    313.15 o
  -8   8   3      411.91      612.55     74.70 o
  -7   8   3    53113.99    46203.92   3247.20 o
  -6   8   3     4670.34     4572.17    133.01 o
  -5   8   3     5327.59     5213.79    137.35 o
  -4   8   3     5520.69     5653.21    160.24 o
  -3   8   3    65590.28    61551.14   2846.22 o
  -2   8   3    16607.99    16557.80    341.24 o
  -1   8   3     2317.23     2461.13    170.25 o
   0   8   3     4910.96     5234.13    188.89 o
   1   8   3      766.02      849.03     51.00 o
   2   8   3    16004.79    14003.55    784.14 o
   3   8   3    22325.42    20859.27   1862.07 o
   4   8   3      180.46       84.07     93.66 o
   5   8   3     3196.52     3340.51    134.00 o
   6   8   3    10608.71    11196.21    431.51 o
   7   8   3    42087.16    36656.11   7365.46 o
   8   8   3     2833.73     2497.04    154.83 o
   9   8   3       17.27       11.87     69.50 o
  10   8   3     4057.59     4158.18    355.27 o
  11   8   3    11286.43    11990.67    632.04 o
 -14   9   3     4644.42     4255.73    290.80 o
 -13   9   3       65.71       62.55    111.02 o
 -12   9   3    10242.33     9705.66    905.01 o
 -11   9   3     1657.66     1870.47    131.36 o
 -10   9   3     1375.39     1294.88     88.52 o
  -9   9   3      958.27     1318.10    104.25 o
  -8   9   3     1845.85     2253.76    146.21 o
  -7   9   3     6592.54     6515.15    255.62 o
  -6   9   3      520.65      672.08     62.49 o
  -5   9   3     2562.64     2539.99    148.87 o
  -4   9   3     5850.64     6060.61    318.45 o
  -3   9   3     5347.40     5376.24    262.91 o
  -2   9   3     8699.78     8447.42    329.46 o
  -1   9   3      645.81      688.60    120.50 o
   0   9   3     5544.65     5714.32    245.49 o
   1   9   3     4551.95     4268.64    109.64 o
   2   9   3    23908.84    20766.14   1599.10 o
   3   9   3    19351.02    19278.57    674.24 o
   4   9   3        2.47      -12.53     37.22 o
   5   9   3     7996.51     8675.04    289.78 o
   6   9   3     4707.33     4811.70    186.07 o
   7   9   3    14568.06    14408.67   1066.71 o
   8   9   3      837.33      807.26     90.46 o
   9   9   3      804.37      875.85     90.13 o
  10   9   3      153.04       43.09     97.64 o
  11   9   3     2958.48     3200.15    235.49 o
  12   9   3     5433.98     5132.18    572.40 o
 -13  10   3      932.22      641.08    134.01 o
 -12  10   3     2538.52     2468.23    304.24 o
 -11  10   3      387.72      388.12     68.11 o
 -10  10   3     2445.23     2236.18    142.76 o
  -9  10   3     2816.30     2898.67    196.72 o
  -8  10   3       24.42       64.55     51.18 o
  -7  10   3      108.29      169.98     51.75 o
  -6  10   3     2278.76     2497.59     93.09 o
  -5  10   3      712.79      639.73     59.21 o
  -4  10   3      118.24      138.70     32.63 o
  -3  10   3      825.97      978.86    135.77 o
  -2  10   3    24602.79    24903.12    534.59 o
  -1  10   3      192.56      144.31     93.23 o
   0  10   3     6280.60     5997.46    306.71 o
   1  10   3      786.07      930.68     64.85 o
   2  10   3     9434.38     9661.17    228.85 o
   3  10   3       31.17      -37.47     46.68 o
   4  10   3       37.23       88.77     60.70 o
   5  10   3     3101.53     2785.46    152.04 o
   6  10   3     1986.41     1969.42    121.73 o
   7  10   3     2580.87     2545.85    120.48 o
   8  10   3     7799.70     8072.40    399.12 o
   9  10   3       25.22       48.00    102.14 o
  10  10   3     2603.60     2583.14    206.74 o
  11  10   3      435.02      438.50    112.98 o
 -12  11   3      472.84      649.11    152.40 o
 -11  11   3     3597.77     3797.00    218.41 o
 -10  11   3      162.05      173.72     77.67 o
  -9  11   3       10.86      -55.54     55.54 o
  -8  11   3     1672.38     1327.66    105.11 o
  -7  11   3    10778.09    11839.89    388.55 o
  -6  11   3      401.70      588.94     70.92 o
  -5  11   3     5378.41     5937.98    268.57 o
  -4  11   3     4052.55     4002.35    192.98 o
  -3  11   3     1125.51     1093.49     83.14 o
  -2  11   3     1739.50     1790.08     95.98 o
  -1  11   3      235.37      266.49     41.50 o
   0  11   3     2836.21     2945.06    119.19 o
   1  11   3       39.71       98.40     50.52 o
   2  11   3       75.48      -95.03     95.03 o
   3  11   3    13242.75    13470.61    381.41 o
   4  11   3        0.36      -44.52     44.52 o
   5  11   3     3156.31     3173.07    133.25 o
   6  11   3      340.35      353.64     78.26 o
   7  11   3     5683.95     6478.90    336.75 o
   8  11   3       38.17      -65.71     84.03 o
   9  11   3     3854.97     2724.36    361.04 o
  10  11   3      318.19      121.02    199.55 o
  11  11   3      142.96      131.17    121.22 o
 -11  12   3       31.33      126.62     97.74 o
 -10  12   3     3392.07     3270.53    252.88 o
  -9  12   3       87.26      125.91     53.43 o
  -8  12   3      185.33      118.00     56.24 o
  -7  12   3     1417.78     1428.50    118.25 o
  -6  12   3      699.08      806.27     79.06 o
  -5  12   3      145.65      183.01     96.89 o
  -4  12   3       25.01      -17.31     63.41 o
  -3  12   3     3369.43     3486.16    162.23 o
  -2  12   3     7230.06     6964.52    208.54 o
  -1  12   3       63.22      209.16     54.00 o
   0  12   3     5791.81     6256.03    195.93 o
   1  12   3     1856.37     1701.07    119.17 o
   2  12   3      961.75      772.27    125.86 o
   3  12   3     1292.63      894.79     91.98 o
   4  12   3     6886.20     7164.72    825.99 o
   5  12   3      546.92      547.11     77.66 o
   6  12   3      113.02      104.84     73.71 o
   7  12   3      411.61      330.12     75.32 o
   8  12   3       67.15       40.84     66.42 o
   9  12   3      512.26      334.75     85.27 o
  10  12   3      969.41      903.33    147.72 o
 -11  13   3      149.18       33.92     83.10 o
 -10  13   3      577.65      619.36     92.07 o
  -9  13   3     1447.73     1362.62     97.79 o
  -8  13   3     3652.03     3460.03    188.86 o
  -7  13   3      174.15      166.28     83.44 o
  -6  13   3        5.23       54.37     53.91 o
  -5  13   3     7521.37     8256.05    621.80 o
  -4  13   3       48.76      -59.35     59.35 o
  -3  13   3     1350.36     1576.69    100.21 o
  -2  13   3     2312.21     2370.61    138.10 o
  -1  13   3     1195.39     1364.11    111.70 o
   0  13   3        1.41       43.38     35.61 o
   1  13   3      100.13       36.13     59.23 o
   2  13   3     2524.27     2404.33    190.88 o
   3  13   3      950.04      973.84     96.87 o
   4  13   3     1147.27     1155.56     86.89 o
   5  13   3     6571.00     5736.66    525.60 o
   6  13   3      915.75      800.72     71.85 o
   7  13   3       29.71       92.11     88.99 o
   8  13   3      316.96      536.10    106.89 o
   9  13   3     3850.70     4206.18    396.34 o
 -10  14   3     3367.81     2639.92    260.44 o
  -9  14   3      363.27      551.44    344.74 o
  -8  14   3      208.21      125.72    113.22 o
  -7  14   3      893.55      528.59    147.87 o
  -6  14   3      552.79      458.58    139.97 o
  -5  14   3      285.44      140.27    104.69 o
  -4  14   3     2686.40     3351.01    296.00 o
  -3  14   3     1286.93     1238.38     90.88 o
  -2  14   3       52.51      226.76     87.40 o
  -1  14   3     4496.07     4397.08    139.98 o
   0  14   3     7779.80     7622.59    424.16 o
   1  14   3       73.26       98.95     54.73 o
   2  14   3     2683.88     2607.97    229.86 o
   3  14   3     1327.08     1113.19    156.34 o
   4  14   3     4556.63     5038.07    210.71 o
   5  14   3      407.33      324.43     67.12 o
   6  14   3     1303.28     1544.21    331.35 o
   7  14   3       55.29      237.87    113.21 o
   8  14   3     2502.54     2074.52    337.42 o
  -8  15   3      185.92      -11.13    157.13 o
  -7  15   3      365.24      210.53    223.52 o
  -6  15   3     6971.39     6368.27   1774.24 o
  -5  15   3     3897.37     4242.09    266.36 o
  -4  15   3     2538.37     2804.99    261.89 o
  -3  15   3     1070.88     1229.73    191.94 o
  -2  15   3     1396.75     1133.11    153.58 o
  -1  15   3     4062.20     4254.57    444.36 o
   0  15   3       35.97        1.96     80.01 o
   1  15   3      313.28       75.71    140.95 o
   2  15   3      311.52      320.96     88.98 o
   3  15   3     2854.83     2587.40    140.71 o
   4  15   3     3844.07     3587.21    607.36 o
   5  15   3     3476.52     3716.76    193.52 o
   6  15   3      156.02      178.93     76.21 o
   7  15   3     1095.94      981.97    127.53 o
  -7  16   3      725.57      610.37    152.50 o
  -6  16   3     1625.56     1412.27    135.66 o
  -5  16   3      587.96      729.87    285.99 o
  -4  16   3     4589.86     4426.34    603.01 o
  -3  16   3      532.41      555.91    110.01 o
  -2  16   3     1206.82     1165.80    105.23 o
  -1  16   3     6862.40     6845.12    300.94 o
   0  16   3     4320.70     4427.25    338.74 o
   1  16   3     5136.29     4184.15    395.11 o
   2  16   3      375.12      248.65     82.39 o
   3  16   3     2972.30     3650.23    238.34 o
   4  16   3     2623.33     2369.00    331.62 o
   5  16   3     1007.41      996.88    124.30 o
  -4  17   3     5960.03     3154.98    393.06 o
  -3  17   3      446.50      398.27    123.87 o
  -1  17   3     1461.28     1458.45    243.04 o
   0  17   3        1.52      220.02     92.98 o
   1  17   3     3345.26     3314.14    296.94 o
   2  17   3     3287.26     3189.89    632.63 o
   3  17   3     2562.41     2630.46    186.38 o
 -16   0   4      186.89      296.37    254.49 o
 -14   0   4      198.36      273.56     87.56 o
 -12   0   4     2203.08     2326.15    365.24 o
 -10   0   4    24642.61    21426.47   1881.69 o
  -8   0   4       24.63      -53.73     53.73 o
  -6   0   4    74726.48    68246.41   1634.33 o
  -4   0   4     1515.14     1331.56     85.88 o
  -2   0   4    45455.60    43791.45   4176.06 o
   0   0   4     6430.23     5184.80   1027.77 o
   2   0   4     1024.75     1021.94    139.68 o
   4   0   4    61201.36    60910.63   1241.79 o
   6   0   4     7257.79     7541.21    213.38 o
   8   0   4    40703.05    42808.97   1124.12 o
  10   0   4      106.68       36.72     88.91 o
 -15   1   4     9161.86     7964.75    704.59 o
 -14   1   4      693.20      636.34    123.98 o
 -13   1   4      114.24       46.96     72.99 o
 -12   1   4     3262.83     3236.79    221.77 o
 -11   1   4     6239.74     6511.57    250.69 o
 -10   1   4     7102.72     7642.39    220.34 o
  -9   1   4     1129.41     1438.27     95.68 o
  -8   1   4       96.37      116.05     46.36 o
  -7   1   4       15.42      277.32    136.80 o
  -6   1   4    27012.17    27784.16    553.03 o
  -5   1   4    43016.50    37432.94   1038.75 o
  -4   1   4      269.31      312.71     24.95 o
  -3   1   4     1205.90     1239.79     65.67 o
  -2   1   4    33273.96    32578.83   1133.96 o
  -1   1   4   140063.08   166556.52   5700.04 o
   0   1   4     1629.70     1599.08     48.99 o
   1   1   4     9878.81     8387.29    407.25 o
   2   1   4     2171.58     2231.94     74.72 o
   3   1   4    54684.89    55047.35    954.28 o
   4   1   4    10673.49    10402.13    241.23 o
   5   1   4     3017.81     2929.25    128.72 o
   6   1   4      987.45     1264.63     93.74 o
   7   1   4     1858.15     2065.83     95.41 o
   8   1   4    10303.56    10053.17   1383.81 o
   9   1   4    34048.98    32795.18   1237.33 o
  10   1   4      188.39      160.03     82.40 o
  11   1   4     3491.65     3221.36    137.71 o
  12   1   4     2726.46     3391.94    262.44 o
  13   1   4    16740.09    17527.52    716.79 o
  14   1   4      210.44       49.61    114.84 o
 -16   2   4       37.96      -37.91     75.78 o
 -15   2   4     4405.96     4275.22    419.31 o
 -14   2   4     1331.34     1120.43     98.60 o
 -13   2   4     2050.28     1996.90    154.64 o
 -12   2   4     2397.25     2604.58    238.88 o
 -11   2   4    29679.98    31752.53   1402.96 o
 -10   2   4    24418.79    24446.99   1521.59 o
  -9   2   4     1454.91     1507.79    106.68 o
  -8   2   4        5.58       31.38     32.62 o
  -7   2   4    36898.29    34085.94   2182.17 o
  -6   2   4    36998.34    32772.41   1327.92 o
  -5   2   4    13879.23    13098.33    309.62 o
  -4   2   4      531.35      719.85     41.95 o
  -3   2   4        2.12       23.23     23.01 o
  -2   2   4     4945.55     4878.55    264.01 o
  -1   2   4   118486.67   129768.07   7542.25 o
   0   2   4    23228.85    23200.30    518.57 o
   1   2   4      480.71      476.49     44.33 o
   2   2   4      418.62      436.92     34.98 o
   3   2   4    87908.84    92904.83   1767.66 o
   4   2   4    70713.66    72826.10   1325.34 o
   5   2   4       62.12       23.88     47.60 o
   6   2   4     7287.80     7982.97    273.98 o
   7   2   4    13049.61    13120.16    779.78 o
   8   2   4    23503.65    19540.66   2959.22 o
   9   2   4     2427.66     2660.38    185.14 o
  10   2   4       33.49      368.21    305.74 o
  11   2   4      214.98      116.54     93.29 o
  12   2   4     1888.70     2147.62    338.72 o
  13   2   4     4051.24     3911.91    273.49 o
 -16   3   4    10030.52    10645.79    640.98 o
 -15   3   4     6505.72     6346.08    321.85 o
 -14   3   4     1287.27     1200.68     83.77 o
 -13   3   4      220.82      327.77     74.13 o
 -12   3   4     2963.49     3014.76    149.34 o
 -11   3   4     5351.76     5883.15    165.26 o
 -10   3   4    11005.98    12067.49    496.21 o
  -9   3   4     1217.78     1385.17     73.57 o
  -8   3   4     7462.40     8148.87    370.93 o
  -7   3   4      261.12      310.54     51.76 o
  -6   3   4    91705.20    82784.88   3713.39 o
  -5   3   4    25666.59    24465.00    587.49 o
  -4   3   4     7332.95     6207.29    372.84 o
  -3   3   4     3978.13     3744.76    168.57 o
  -2   3   4   123856.39   109830.98  24872.07 o
  -1   3   4    51095.00    47303.82   3493.54 o
   0   3   4     8057.23     8330.90    244.21 o
   1   3   4      806.82      687.89     61.43 o
   2   3   4    13930.79    12180.78   1274.94 o
   3   3   4     7568.45     6817.23    240.88 o
   4   3   4    43704.96    42869.62    776.38 o
   5   3   4     1592.06     1606.89     95.41 o
   6   3   4       11.64       28.14     55.10 o
   7   3   4      322.29      465.43     43.72 o
   8   3   4    57445.07    62830.81    969.80 o
   9   3   4     7108.76     7516.78    819.29 o
  10   3   4      240.64      168.92     64.07 o
  11   3   4     1808.79     1973.24    121.80 o
  12   3   4    12916.72    14641.67   1063.27 o
  13   3   4     4622.90     5074.60    646.45 o
 -15   4   4     4121.44     3860.38    746.06 o
 -14   4   4     3484.64     3259.77    240.47 o
 -13   4   4     2136.72     2453.56    164.63 o
 -12   4   4      288.02      245.25     45.88 o
 -11   4   4    37710.79    37555.39   1028.20 o
 -10   4   4    15760.01    13314.11   1038.84 o
  -9   4   4     1210.06     1379.02     72.04 o
  -8   4   4      233.77      247.40     39.76 o
  -7   4   4    32910.48    30712.87    742.22 o
  -6   4   4    12034.68    11498.40    656.08 o
  -5   4   4    11190.15     9630.31    892.79 o
  -4   4   4     3954.81     4012.52    115.24 o
  -3   4   4       29.27      162.40     36.87 o
  -2   4   4     3465.60     3366.61    259.14 o
  -1   4   4    82251.48    88706.01   3233.71 o
   0   4   4     4522.21     4039.77    112.75 o
   1   4   4     3106.17     2977.27    108.40 o
   2   4   4     1296.29     1266.21     55.91 o
   3   4   4   117870.93   126706.58   5425.57 o
   4   4   4     9189.51     8794.76    202.88 o
   5   4   4      160.72      110.26     37.71 o
   6   4   4       22.80        6.04     34.35 o
   7   4   4     9169.99    10411.71    352.91 o
   8   4   4     3331.15     3572.65    131.71 o
   9   4   4      397.35      361.74     64.55 o
  10   4   4     1076.42      985.72    167.41 o
  11   4   4      557.41      577.66    113.61 o
  12   4   4       81.17      170.03     71.42 o
  13   4   4     8199.99     8734.59    732.41 o
 -15   5   4     1732.19     1419.12    231.40 o
 -14   5   4       36.78       22.94     67.12 o
 -13   5   4       24.56       77.11     60.13 o
 -12   5   4       54.12      127.65     44.59 o
 -11   5   4     1599.57     1504.93    148.58 o
 -10   5   4     2065.76     2162.31    148.10 o
  -9   5   4    10322.94     9904.25    281.08 o
  -8   5   4     6760.15     6010.41    402.59 o
  -7   5   4     8721.40     8618.88    334.11 o
  -6   5   4    44566.93    42582.85   1658.76 o
  -5   5   4    13476.63    13344.27    394.63 o
  -4   5   4       17.01       21.85     43.64 o
  -3   5   4      923.74      998.16     60.94 o
  -2   5   4    47738.31    46185.38    952.81 o
  -1   5   4     4452.23     4633.62    337.70 o
   0   5   4     1725.44     1816.99    106.21 o
   1   5   4     3654.38     3467.04    100.02 o
   2   5   4     1868.52     1920.30    121.43 o
   3   5   4     1421.86     1384.60    105.06 o
   4   5   4     6187.85     5780.99    216.86 o
   5   5   4     2439.48     2929.85    223.76 o
   6   5   4     4351.94     4578.42    173.44 o
   7   5   4       33.73       31.35     51.19 o
   8   5   4    23041.71    24709.32    606.99 o
   9   5   4      686.26      668.34    115.86 o
  10   5   4      193.58      146.06     53.25 o
  11   5   4      135.37       67.82     83.73 o
  12   5   4     2293.21     2320.09    182.58 o
  13   5   4       21.35      -77.14     77.14 o
 -15   6   4      343.99      170.90    140.40 o
 -14   6   4     6910.36     6345.70    388.77 o
 -13   6   4     2114.93     2220.45    132.63 o
 -12   6   4    11972.40    12331.00    459.00 o
 -11   6   4     4511.37     4814.77    174.03 o
 -10   6   4     1715.65     1919.75     78.11 o
  -9   6   4      720.75      778.78     54.87 o
  -8   6   4      198.67      250.09     45.27 o
  -7   6   4     1811.44     1844.05    115.78 o
  -6   6   4      963.24      888.36     50.10 o
  -5   6   4     3125.60     3135.68    116.15 o
  -4   6   4    11858.06    10865.90    554.54 o
  -3   6   4    41541.53    37119.42   2488.65 o
  -2   6   4    23336.24    22572.95    952.42 o
  -1   6   4     1663.37     1836.63    161.45 o
   0   6   4     3018.15     2800.47     88.52 o
   1   6   4     3534.52     3491.04    105.34 o
   2   6   4     1985.57     1916.79    142.10 o
   3   6   4     4083.06     3833.14    136.45 o
   4   6   4      622.09      653.28     46.15 o
   5   6   4     3760.20     3999.76    280.67 o
   6   6   4     3226.15     3368.44    106.34 o
   7   6   4     1448.51     1511.10    117.87 o
   8   6   4        0.34      -30.69     56.95 o
   9   6   4     1046.95     1169.79    249.50 o
  10   6   4      866.85      868.31    104.74 o
  11   6   4     3556.37     3569.54    172.78 o
  12   6   4      924.86      665.21    384.77 o
  13   6   4     1017.04      740.60    147.47 o
 -15   7   4       58.92      258.75    103.98 o
 -14   7   4     1097.03     1263.85    162.27 o
 -13   7   4     1585.38     1366.15     99.52 o
 -12   7   4    11712.58    11789.47    646.53 o
 -11   7   4     1628.53     1429.28    108.11 o
 -10   7   4     3678.16     3567.21    210.64 o
  -9   7   4    14494.49    14491.53    522.47 o
  -8   7   4    14759.85    14752.87    511.92 o
  -7   7   4    19968.97    19967.98    489.65 o
  -6   7   4     5176.99     5469.78    141.20 o
  -5   7   4     1820.05     2257.22     83.98 o
  -4   7   4      137.47      212.73     47.68 o
  -3   7   4      600.21      560.29    124.65 o
  -2   7   4     7869.21     7402.43    338.56 o
  -1   7   4     3241.29     3310.13    347.55 o
   0   7   4     8209.03     7524.48    575.39 o
   1   7   4    15385.50    14757.85    444.10 o
   2   7   4    18206.88    17427.09   1043.90 o
   3   7   4     5887.00     6067.94    157.09 o
   4   7   4     5660.59     5787.85    125.70 o
   5   7   4     2588.49     2508.55     97.06 o
   7   7   4     6780.25     7102.46    256.78 o
   8   7   4     2515.55     2378.32    196.65 o
   9   7   4      976.11      961.52     74.72 o
  10   7   4       10.18       39.11     77.83 o
  11   7   4      207.30      126.45    109.27 o
  12   7   4     2443.73     2111.39    303.52 o
 -14   8   4     1306.82     1271.83    134.35 o
 -13   8   4      155.92       38.09     91.11 o
 -12   8   4     6198.99     6032.39    331.70 o
 -11   8   4    12540.94    10742.70    979.41 o
 -10   8   4      467.64      545.19     48.92 o
  -9   8   4     1312.90     1298.74     90.74 o
  -8   8   4      305.67      451.57     40.08 o
  -7   8   4    26500.49    25307.70    884.25 o
  -6   8   4        0.83       -8.61     36.58 o
  -5   8   4     6531.47     6815.14    195.16 o
  -4   8   4    17520.65    16286.33    626.70 o
  -3   8   4    31960.27    32614.05   1809.02 o
  -2   8   4    34139.06    32539.49   1037.71 o
  -1   8   4    20789.74    19958.22    665.36 o
   0   8   4      829.12      875.05     58.58 o
   1   8   4     4258.26     3850.22    111.84 o
   2   8   4    15546.88    15793.15    684.73 o
   3   8   4    28868.66    28449.16    805.16 o
   4   8   4     3729.74     3968.17    116.36 o
   5   8   4     1027.49      830.40    106.49 o
   6   8   4     2238.12     1688.80    104.17 o
   7   8   4    13412.68    13346.21   1137.77 o
   8   8   4       11.93      -29.95    110.37 o
   9   8   4     1785.83     1873.42    155.16 o
  10   8   4     3879.36     3697.76    574.37 o
  11   8   4     3146.12     2914.22    299.70 o
  12   8   4     4678.48     4312.73    277.10 o
 -14   9   4      390.50      475.51    117.40 o
 -13   9   4     4257.56     3859.09    560.40 o
 -12   9   4     4366.41     3950.50    339.14 o
 -11   9   4     4746.41     4308.38    329.60 o
 -10   9   4     6966.16     7390.44    500.37 o
  -9   9   4     8819.16     9241.91    444.48 o
  -8   9   4     1324.51     1357.15     71.68 o
  -7   9   4    24746.29    23737.28   1137.56 o
  -6   9   4    41129.45    40612.82    983.53 o
  -5   9   4      114.81      130.50     51.20 o
  -4   9   4        9.72      -38.42     38.42 o
  -3   9   4     4723.09     4536.88    476.99 o
  -2   9   4    54297.18    49278.20   4478.57 o
  -1   9   4      465.23      466.83     55.99 o
   0   9   4      877.27     1074.25     64.97 o
   1   9   4     8102.87     7282.27    349.63 o
   2   9   4    16711.45    16686.46    448.02 o
   3   9   4    11294.39    11554.86    788.69 o
   4   9   4    13963.81    13837.59    923.56 o
   5   9   4     5404.59     5874.75    197.55 o
   6   9   4     2905.75     3305.78    111.12 o
   7   9   4    16398.90    16360.00    464.61 o
   8   9   4    24394.28    21686.20   1343.34 o
   9   9   4        9.94      -52.65     67.22 o
  10   9   4     1973.86     1851.05    242.35 o
  11   9   4       61.41      256.24    173.47 o
 -13  10   4       20.38       93.72    140.02 o
 -12  10   4     1043.64     1138.00    166.99 o
 -11  10   4    24555.51    22698.13    878.13 o
 -10  10   4       91.82       88.94     53.46 o
  -9  10   4      664.56      759.42    100.62 o
  -8  10   4     1598.58     1684.65     86.90 o
  -7  10   4    20726.79    20802.03    479.77 o
  -6  10   4     3389.03     3426.88    144.20 o
  -5  10   4      425.16      461.08     65.07 o
  -4  10   4    18272.89    16633.00   1008.78 o
  -3  10   4      395.65      463.14     73.86 o
  -2  10   4    21897.44    21629.89    515.15 o
  -1  10   4    39777.47    39853.28   2583.22 o
   0  10   4     7982.66     8265.17    286.71 o
   1  10   4     1365.68     1402.41    127.74 o
   2  10   4     7654.76     7384.55    311.68 o
   3  10   4    51147.02    53527.68   1181.47 o
   4  10   4     1415.14     1455.35     95.62 o
   5  10   4     7013.03     6872.45    162.45 o
   6  10   4     1723.45     1630.51    115.84 o
   7  10   4     9316.07     9070.91    582.19 o
   8  10   4     3398.41     3395.99    243.70 o
   9  10   4       38.04       19.93     83.58 o
  11  10   4     1127.40     1071.86    332.03 o
 -12  11   4      540.08      597.63    123.73 o
 -11  11   4     1469.37     1545.18    205.55 o
 -10  11   4     1565.49     1805.72    136.71 o
  -9  11   4     4548.44     4177.11    228.42 o
  -8  11   4      379.52      531.79     75.97 o
  -7  11   4     2997.65     3351.66    300.91 o
  -6  11   4    32453.42    31606.64   3406.09 o
  -5  11   4     4630.01     4726.66    187.92 o
  -4  11   4     7274.30     8062.71    297.15 o
  -3  11   4      413.91      355.72     80.46 o
  -2  11   4    31015.04    28461.79   1612.05 o
  -1  11   4     6411.22     6404.98    220.80 o
   0  11   4    12961.44    13621.41    331.48 o
   1  11   4      795.96      855.38    100.64 o
   2  11   4     1300.34     1281.53    120.87 o
   3  11   4    15087.95    14682.21    965.13 o
   4  11   4     1257.23     1241.02     81.73 o
   5  11   4     1941.25     1909.26     99.05 o
   6  11   4       11.67       84.25     80.78 o
   7  11   4     9134.75     9705.17    434.38 o
   8  11   4    12478.47    12422.41    718.86 o
   9  11   4     5118.43     4868.90    390.20 o
  10  11   4     3493.67     3173.17    202.82 o
 -12  12   4      201.68      168.04     76.47 o
 -11  12   4     5893.73     5588.48    398.46 o
 -10  12   4     2320.29     2591.25    244.22 o
  -9  12   4     5141.34     4914.74    258.94 o
  -8  12   4      415.15      260.31     60.73 o
  -7  12   4     1502.74     1257.58    118.31 o
  -6  12   4     4101.68     3621.66    228.91 o
  -5  12   4     5303.74     5336.26    284.98 o
  -4  12   4      267.02      245.47     57.86 o
  -3  12   4     1306.32     1112.64    167.03 o
  -2  12   4     5250.54     5940.67    346.59 o
  -1  12   4      903.24      862.19     69.03 o
   0  12   4     4411.66     4808.70    447.63 o
   1  12   4      150.60      132.74     52.64 o
   2  12   4      819.59      752.71     64.81 o
   3  12   4     9444.58    10729.67    764.70 o
   4  12   4    14491.58    15616.63    583.99 o
   5  12   4    10283.72    10270.45    796.29 o
   6  12   4      210.26      157.53     49.22 o
   7  12   4     1127.91     1095.93    132.40 o
   8  12   4     6728.59     6090.24    857.59 o
   9  12   4     2074.25     1852.65    179.90 o
 -11  13   4      300.09      417.05    137.92 o
 -10  13   4     2734.29     2628.09    367.46 o
  -9  13   4      308.18      275.36    116.96 o
  -8  13   4      641.28      703.83     85.97 o
  -7  13   4      277.57       74.16     85.19 o
  -6  13   4        7.34      -27.10    115.14 o
  -5  13   4    12221.49    12300.59    495.77 o
  -4  13   4     3366.48     2889.41    253.73 o
  -3  13   4      668.37      725.83     96.35 o
  -2  13   4      297.88      377.68     60.95 o
  -1  13   4    17039.44    19153.58    890.50 o
   0  13   4    13580.36    13487.78    303.07 o
   1  13   4       10.97       -4.08     55.98 o
   2  13   4     1899.46     1977.59    132.64 o
   3  13   4     3818.75     4130.59    260.33 o
   4  13   4     2526.66     2704.64    192.42 o
   5  13   4     1509.12     1585.59    166.52 o
   6  13   4      198.26      220.23    119.51 o
   7  13   4      186.06       -4.61     68.75 o
   8  13   4      163.34      241.05     94.12 o
 -10  14   4    11683.39    12806.56   1269.03 o
  -9  14   4     1564.96     1569.68    110.33 o
  -8  14   4       28.36       10.85    109.98 o
  -7  14   4      476.26      336.03     79.20 o
  -6  14   4     6665.13     7577.68    614.47 o
  -5  14   4     5954.99     5694.37    438.81 o
  -4  14   4      394.30      432.86     71.87 o
  -3  14   4      926.59      797.94     91.59 o
  -2  14   4       13.88      103.88     51.78 o
  -1  14   4     6709.30     6026.29    714.71 o
   0  14   4     4014.04     4028.99    663.25 o
   1  14   4      355.97      257.39     71.02 o
   2  14   4      141.20      227.27     47.77 o
   3  14   4     1922.75     2145.28    169.95 o
   4  14   4    14435.48    14505.53   1005.10 o
   5  14   4     3520.64     3484.13    240.86 o
   6  14   4     1137.58     1034.40    224.51 o
   7  14   4      694.77      489.20    109.96 o
  -8  15   4      565.75      464.10    132.85 o
  -7  15   4      706.81      515.65    113.27 o
  -6  15   4     6125.38     6042.59    663.29 o
  -5  15   4     5421.87     5797.99    309.80 o
  -4  15   4     2501.36     2427.57    235.78 o
  -3  15   4      156.60      189.94     69.63 o
  -2  15   4     2902.12     2766.06    370.48 o
  -1  15   4    11475.50    12304.47    669.30 o
   0  15   4     3389.04     3546.24    213.16 o
   1  15   4      842.30     1021.75    105.44 o
   2  15   4      107.19      133.92    105.94 o
   3  15   4      626.07      610.78     95.39 o
   4  15   4     6342.73     6222.16    333.33 o
   5  15   4       97.62       77.05    101.68 o
   6  15   4       74.29      572.56    281.04 o
  -7  16   4       83.42      271.38    249.64 o
  -6  16   4     3196.65     3612.50    202.89 o
  -5  16   4     2737.17     2275.49    297.46 o
  -4  16   4      134.05       87.62    138.45 o
  -3  16   4     1074.02     1083.06    126.44 o
  -2  16   4        0.24      -65.87     65.87 o
  -1  16   4     5580.94     5464.49    528.66 o
   0  16   4      511.35      420.37    128.58 o
   1  16   4     1175.19      993.26    147.60 o
   2  16   4       74.90       81.76     80.32 o
   3  16   4     3259.57     3354.84    269.04 o
   4  16   4     3953.09     3204.45    607.71 o
  -4  17   4     1119.12     1206.85    184.43 o
  -3  17   4      296.78      186.45    113.58 o
  -2  17   4     1150.58      942.40    171.94 o
  -1  17   4     1109.08      464.20    269.98 o
   0  17   4       92.11       92.49    120.53 o
   1  17   4      384.36      390.93    109.39 o
   2  17   4      325.47      305.39     85.07 o
 -15   0   5    31076.76    34848.79   1941.72 o
 -13   0   5      450.49      494.87    112.62 o
 -11   0   5    10223.81    10468.16    659.07 o
  -9   0   5    27831.09    22935.12   1693.65 o
  -7   0   5    14559.14    13860.00   1128.53 o
  -3   0   5     6211.06     6659.83    261.06 o
   1   0   5     6227.32     6370.39    230.01 o
   3   0   5    30426.13    31671.01   1383.61 o
   5   0   5    80973.93    85733.62   2447.21 o
   7   0   5      200.40      365.36     76.20 o
   9   0   5    96522.13   102742.92   5228.23 o
  11   0   5      686.10      815.38    128.85 o
 -16   1   5      110.28      231.56    177.56 o
 -15   1   5     1432.98     1208.36    133.47 o
 -14   1   5    22554.04    19676.69   1780.78 o
 -13   1   5      364.95      288.40     60.93 o
 -12   1   5     4111.28     3821.36    491.83 o
 -11   1   5     5591.91     6117.92    163.59 o
 -10   1   5   114971.13   120779.55   2581.69 o
  -9   1   5        3.86       16.05     34.54 o
  -8   1   5      281.70      224.23     31.76 o
  -7   1   5      176.50      341.74     42.71 o
  -6   1   5   107785.16   105545.80   1849.70 o
  -5   1   5       45.36       91.07     27.30 o
  -4   1   5    14987.68    13722.96    609.07 o
  -3   1   5     1517.16     1393.99     68.76 o
  -2   1   5      768.00      762.03     45.76 o
  -1   1   5     1648.01     1455.82     73.31 o
   0   1   5   238168.98   291244.88   9630.37 o
   1   1   5      382.15      466.01     80.85 o
   2   1   5     1595.23     1424.95     70.02 o
   3   1   5     3616.95     3612.08    100.63 o
   4   1   5   240905.77   286765.03  10730.68 o
   5   1   5     4335.44     4376.93    109.85 o
   6   1   5      147.97      256.64     71.44 o
   7   1   5     1043.57     1191.21     62.24 o
   8   1   5    39869.48    39151.86   1248.84 o
   9   1   5     1635.59     1592.10     70.17 o
  10   1   5     5139.70     5310.89    180.88 o
  11   1   5     1692.13     1481.77    142.45 o
  12   1   5      355.94      219.61    109.87 o
  13   1   5       19.61       75.62    142.53 o
 -16   2   5     3709.84     3573.20    310.46 o
 -15   2   5    14898.77    13185.59    796.80 o
 -14   2   5      556.90      670.59    105.73 o
 -13   2   5     3800.68     3900.86    390.26 o
 -12   2   5     1728.37     1909.84     86.70 o
 -11   2   5     6401.86     6154.74    329.49 o
 -10   2   5     1096.48     1115.01     67.60 o
  -9   2   5    26947.73    23304.54   1616.25 o
  -8   2   5    10372.86     9268.96    429.18 o
  -7   2   5     1347.82     1312.01     85.83 o
  -6   2   5    29510.58    26029.04    482.70 o
  -5   2   5   138670.34   137960.53  11360.96 o
  -4   2   5      217.55      228.46     27.01 o
  -3   2   5      522.08      391.25     34.07 o
  -2   2   5     6007.92     5380.07    174.71 o
  -1   2   5   153974.67   186220.67   4407.49 o
   0   2   5    10415.53    10159.52    215.40 o
   1   2   5      785.70      705.83     64.14 o
   2   2   5    23893.38    22473.17    673.65 o
   3   2   5    12546.04    11975.44    297.42 o
   4   2   5      120.74      148.26     33.72 o
   5   2   5    31779.29    32504.08    741.63 o
   6   2   5     4467.72     4650.56    197.51 o
   7   2   5        1.20       10.57     66.10 o
   8   2   5     2157.06     2101.72    110.50 o
   9   2   5    41116.45    38008.91   3408.00 o
  10   2   5     3894.32     4171.45    233.25 o
  11   2   5        0.59       80.45    104.31 o
  12   2   5      649.14      624.18    153.07 o
  13   2   5    11129.61    12126.60    571.56 o
 -16   3   5       20.10      -79.93     79.93 o
 -15   3   5     5767.41     4774.17    797.92 o
 -14   3   5     4765.36     4047.42    547.01 o
 -13   3   5     2989.97     3010.98    179.00 o
 -12   3   5      344.84      332.58     60.81 o
 -11   3   5    23627.26    23399.11    946.65 o
 -10   3   5     8568.43     8389.51    559.63 o
  -9   3   5     2995.03     3205.91    181.75 o
  -8   3   5     4514.57     4395.93    292.67 o
  -7   3   5       44.99       -2.86     25.08 o
  -6   3   5     4411.87     4380.58    277.78 o
  -5   3   5     4151.88     3877.87    209.92 o
  -4   3   5    11309.74    10565.22    220.61 o
  -3   3   5    33473.64    32454.24    756.33 o
  -2   3   5      876.92     1114.47     61.70 o
  -1   3   5    12277.95    10674.12    479.03 o
   0   3   5    21666.46    17468.75   1157.65 o
   1   3   5     1025.34     1013.60     47.68 o
   2   3   5     2395.68     2282.81     93.77 o
   3   3   5    10419.93    10014.74    324.22 o
   4   3   5    14798.32    12825.77    572.02 o
   5   3   5    13479.57    12950.58    262.78 o
   6   3   5     1662.11     1805.51    113.19 o
   7   3   5     5728.77     6586.49    209.93 o
   8   3   5     3468.74     3800.92    122.65 o
   9   3   5     3292.47     3595.13    175.10 o
  10   3   5     1091.69     1209.32     89.21 o
  11   3   5     3052.29     3162.63    299.25 o
  12   3   5      255.78      329.69    173.97 o
 -15   4   5       34.07      -67.44     67.44 o
 -14   4   5     1202.17     1251.60    121.29 o
 -13   4   5     3620.66     3291.27    160.01 o
 -12   4   5     1834.67     2037.74    105.41 o
 -11   4   5      309.21      355.66     58.50 o
 -10   4   5     1061.02     1141.11     65.96 o
  -9   4   5     1245.43     1646.50    243.11 o
  -8   4   5     9585.97     8265.18    802.27 o
  -7   4   5      444.13      480.74     53.27 o
  -6   4   5    25120.03    23850.67   1004.90 o
  -5   4   5     1631.90     1798.79     69.11 o
  -4   4   5     2212.82     3014.00    145.98 o
  -3   4   5     4409.55     4273.76    170.74 o
  -2   4   5      563.73      522.92     38.69 o
  -1   4   5     2184.69     2308.37    170.48 o
   0   4   5    20791.99    19814.98    474.45 o
   1   4   5    10583.17     9967.97    582.76 o
   2   4   5    23048.08    20808.00   1328.52 o
   3   4   5       90.60       87.99     52.19 o
   4   4   5       10.19      159.01     47.42 o
   5   4   5     1814.40     1768.46     88.63 o
   6   4   5     3265.33     3543.24    120.16 o
   7   4   5      537.96      677.22     93.75 o
   8   4   5     3485.12     3768.99    135.95 o
   9   4   5      139.75      465.13    261.85 o
  10   4   5     3665.22     4123.44    381.00 o
  11   4   5      213.09      306.33     70.12 o
  12   4   5      411.25      728.56    170.58 o
  13   4   5       68.47     -111.61    111.61 o
 -15   5   5      407.55      458.32     82.28 o
 -14   5   5      256.15      232.84     67.76 o
 -13   5   5     1558.63     1759.50     85.34 o
 -12   5   5       28.07      -41.37     58.06 o
 -11   5   5     3137.42     3239.00    513.69 o
 -10   5   5     9918.02    10751.58    402.99 o
  -9   5   5     2830.82     3013.67    202.99 o
  -8   5   5     5442.08     6083.60    171.98 o
  -7   5   5      914.93      965.15     49.22 o
  -6   5   5     5927.68     5817.16    249.95 o
  -5   5   5     4493.94     4343.79    127.18 o
  -4   5   5     6010.67     6045.33    155.60 o
  -3   5   5     9644.51     8407.92    289.11 o
  -2   5   5      486.93      512.42     37.11 o
  -1   5   5    11128.59    10579.20    338.30 o
   0   5   5     2040.23     2219.50    309.02 o
   1   5   5      138.17      153.01     51.26 o
   2   5   5        5.84        8.99     31.98 o
   3   5   5     2923.89     3026.45    164.72 o
   4   5   5    20413.50    21018.84    376.82 o
   5   5   5     8971.78     9408.15    404.89 o
   6   5   5     2579.01     2391.71    140.76 o
   7   5   5     6078.98     5567.94    572.91 o
   8   5   5     2727.11     2810.23    146.35 o
   9   5   5     1333.24     1344.31    119.63 o
  10   5   5      544.64      627.09    101.37 o
  11   5   5     2052.66     2334.18    195.59 o
  12   5   5      110.77      145.56    170.92 o
 -15   6   5     4067.20     4713.93    303.11 o
 -14   6   5      515.27      278.29     80.68 o
 -13   6   5     2339.56     2403.69    133.95 o
 -12   6   5     2457.36     2382.46    172.24 o
 -11   6   5       52.22      100.91     47.41 o
 -10   6   5       87.35      187.16     61.08 o
  -9   6   5      246.03      304.30     42.33 o
  -8   6   5     4218.61     4510.42    116.39 o
  -7   6   5     1207.09     1395.72     61.09 o
  -6   6   5      765.99      791.69     75.22 o
  -5   6   5    46052.21    43488.61   1293.01 o
  -4   6   5        8.24       57.83     26.75 o
  -3   6   5     1136.90     1299.71     94.70 o
  -2   6   5     1826.93     2100.30    145.05 o
  -1   6   5    57751.23    57528.26   1192.68 o
   0   6   5     3184.97     3157.38    205.24 o
   1   6   5     7886.07     7646.70    209.93 o
   2   6   5     5949.59     5707.54    147.11 o
   3   6   5     4653.09     5039.71    264.94 o
   4   6   5        2.83       86.99     51.54 o
   5   6   5       99.42      242.83     77.45 o
   6   6   5      589.79     1017.56    143.82 o
   7   6   5       35.25      116.48     48.72 o
   8   6   5      962.79      979.91     98.89 o
   9   6   5    14592.47    13602.09    547.11 o
  10   6   5      178.63      331.38     82.67 o
  11   6   5     2416.88     2939.29    203.02 o
  12   6   5      560.68      829.44    171.47 o
 -15   7   5     1103.19      938.95    146.98 o
 -14   7   5       12.39       37.09     55.44 o
 -13   7   5       82.77      -38.43     60.06 o
 -12   7   5       56.21       81.76     71.58 o
 -11   7   5     2393.49     2537.18    116.19 o
 -10   7   5    12508.88    12854.56    285.28 o
  -9   7   5       31.36       67.72     53.24 o
  -8   7   5     4635.19     4841.84    301.49 o
  -7   7   5     3235.46     3145.52    248.53 o
  -6   7   5     7267.08     7105.73    166.57 o
  -5   7   5      249.58      217.96     46.18 o
  -4   7   5     3913.85     3922.13    174.25 o
  -3   7   5     1446.38     1299.65     74.01 o
  -2   7   5      790.76      830.56     53.10 o
  -1   7   5     2550.51     2613.59    249.16 o
   0   7   5     8605.70     8552.42    428.48 o
   1   7   5     3342.08     3728.60    387.00 o
   2   7   5        1.65      -30.17     60.84 o
   3   7   5     2415.72     2372.31    108.12 o
   4   7   5    26794.55    27431.69    627.95 o
   5   7   5     2011.42     2058.26    127.95 o
   6   7   5     6176.76     5055.29    277.24 o
   7   7   5     2186.56     2285.88    124.65 o
   8   7   5     1618.67     1570.16    162.14 o
   9   7   5       75.83      239.77     71.44 o
  10   7   5     1010.33      717.04    173.76 o
  11   7   5      445.31      450.73    147.21 o
  12   7   5       62.59      142.13    225.88 o
 -14   8   5       81.78       25.48    100.19 o
 -13   8   5     1222.78     1176.09    120.65 o
 -12   8   5     1940.16     1914.98    136.16 o
 -11   8   5        0.41       13.12     58.13 o
 -10   8   5     2586.18     2565.61    172.72 o
  -9   8   5      337.28      291.02     53.75 o
  -8   8   5       55.21       79.30     48.53 o
  -7   8   5     1165.63     1212.29     64.72 o
  -6   8   5    12011.69    12357.86    230.43 o
  -5   8   5     4961.62     5375.64    165.26 o
  -4   8   5       72.13       -5.78     66.37 o
  -3   8   5     6004.00     6253.96    337.77 o
  -2   8   5     6856.74     6806.56    197.98 o
  -1   8   5     7240.29     6771.61    529.84 o
   0   8   5      192.45      158.40     42.77 o
   1   8   5    14574.25    13937.81    797.19 o
   2   8   5     1103.89     1291.27     80.77 o
   3   8   5      115.22      160.38     37.06 o
   4   8   5      185.32      185.97     51.64 o
   5   8   5      384.26      392.20     45.74 o
   6   8   5      106.61      115.38     68.10 o
   7   8   5      243.13      173.79     68.56 o
   8   8   5       41.13       69.02     63.93 o
   9   8   5     2547.98     2580.99    205.73 o
  10   8   5     1354.79     1192.64    185.00 o
  11   8   5     1710.05     1570.53    176.95 o
 -14   9   5     1265.04     1529.41    476.56 o
 -13   9   5       96.52      243.65     97.39 o
 -12   9   5     1332.59     1311.05    186.54 o
 -11   9   5    10860.66    10399.40    880.97 o
 -10   9   5      169.22      316.19    101.52 o
  -9   9   5        9.59       66.20     56.08 o
  -8   9   5     4006.83     3795.65    111.80 o
  -7   9   5     4854.44     5355.88    235.63 o
  -6   9   5      108.25       71.02     53.11 o
  -5   9   5      403.80      326.61     92.20 o
  -4   9   5     5735.69     5797.52    371.28 o
  -3   9   5       21.37       21.21     38.01 o
  -2   9   5     4168.91     3994.89    282.46 o
  -1   9   5     6937.16     7166.52    498.92 o
   0   9   5     2682.79     2899.81    125.77 o
   1   9   5      436.00      314.80    228.68 o
   2   9   5       55.42       41.03     30.15 o
   3   9   5     3921.49     3784.32    106.81 o
   4   9   5     1110.11     1149.16     72.61 o
   5   9   5     3997.63     4183.27    151.73 o
   6   9   5    10686.08    11566.95    304.88 o
   7   9   5      386.10      332.48     85.42 o
   8   9   5     3097.70     2880.44    259.73 o
   9   9   5      480.13      433.74    128.01 o
  10   9   5     4226.10     4302.32    218.44 o
  11   9   5      233.12      499.36    380.14 o
 -13  10   5     4343.47     3372.08    260.14 o
 -12  10   5     1039.33      794.41     82.86 o
 -11  10   5     6199.13     5974.50    355.32 o
 -10  10   5      404.24      308.54     82.25 o
  -9  10   5    13255.88    12542.18    714.00 o
  -8  10   5       61.88       94.21     67.53 o
  -7  10   5     7242.55     7207.45    253.55 o
  -6  10   5     8995.84     9152.24    309.44 o
  -5  10   5    23765.57    25009.74    573.65 o
  -4  10   5      862.80      933.19     87.61 o
  -3  10   5     1530.90     1774.79    205.67 o
  -2  10   5     7335.52     7020.15    310.55 o
  -1  10   5    19950.88    21234.73    620.61 o
   0  10   5     1804.47     1722.40     89.94 o
   1  10   5    13681.30    14453.36    407.76 o
   2  10   5      345.53      350.23     47.78 o
   3  10   5    16489.76    16230.28    437.58 o
   4  10   5     1698.15     1700.65     94.88 o
   5  10   5    10534.80    10631.13    647.36 o
   6  10   5     1958.98     1944.00    131.34 o
   7  10   5     3959.01     3924.58    284.41 o
   8  10   5     2575.58     2670.92    366.34 o
   9  10   5     5723.44     5192.10    218.92 o
  10  10   5     3725.30     3837.76    281.24 o
 -12  11   5        1.73      -34.11     64.89 o
 -11  11   5     5086.92     4544.02    441.62 o
 -10  11   5    12392.90    11899.85    970.52 o
  -9  11   5     2188.28     1874.68     95.50 o
  -8  11   5     3295.43     3445.10    138.69 o
  -7  11   5     3508.01     3341.03    260.85 o
  -6  11   5    16981.39    17469.78    794.70 o
  -5  11   5      408.20      373.98     80.94 o
  -4  11   5    11768.01    11719.26    670.70 o
  -3  11   5     1091.28     1274.04     91.65 o
  -2  11   5    11477.16    12207.17    404.70 o
  -1  11   5     4645.28     4749.21    262.71 o
   0  11   5    31702.95    32598.35   1286.35 o
   1  11   5     4317.40     4652.40    176.85 o
   2  11   5      575.03      618.50     65.08 o
   3  11   5     6094.03     7065.44    178.62 o
   4  11   5    24280.85    25011.29    621.98 o
   5  11   5     4200.71     4253.62    215.87 o
   6  11   5     3658.04     4227.17    285.89 o
   7  11   5       53.84       31.28     57.99 o
   8  11   5     9247.93     9544.44    584.20 o
   9  11   5       97.91       94.22    148.20 o
  10  11   5     6095.19     5880.87    683.45 o
 -12  12   5      120.51      101.49     89.78 o
 -11  12   5     5840.67     5489.83    364.06 o
 -10  12   5       26.62       87.83     87.05 o
  -9  12   5    10716.24    10160.79    659.09 o
  -8  12   5        9.55       54.41     76.87 o
  -7  12   5      570.69      537.64    123.02 o
  -6  12   5     4471.66     4340.52    233.13 o
  -5  12   5    27712.16    28820.15   1160.93 o
  -4  12   5     1630.07     1767.93     97.64 o
  -3  12   5     2074.00     2671.65    317.12 o
  -2  12   5     2962.41     2828.33    117.55 o
  -1  12   5    29101.16    29025.27   2781.80 o
   0  12   5     1975.63     2104.40    167.09 o
   1  12   5     9054.61     9688.48    569.09 o
   2  12   5      254.42      283.47     68.26 o
   3  12   5    11255.44    12855.52    711.79 o
   4  12   5      358.02      255.23     77.20 o
   5  12   5    21558.85    21576.13   1089.36 o
   6  12   5     1754.54     1582.72    155.16 o
   7  12   5     3487.30     3297.97    289.37 o
   8  12   5     3201.92     2992.42    495.09 o
   9  12   5    10733.52     9321.10    614.36 o
 -11  13   5      956.17      946.46    185.84 o
 -10  13   5    13382.77    13350.27    586.46 o
  -9  13   5     2373.14     2384.58    173.05 o
  -8  13   5     4867.06     4515.35    409.74 o
  -7  13   5       45.43       68.17     52.44 o
  -6  13   5    15281.50    15457.21   1267.46 o
  -5  13   5     1068.34     1012.31    104.51 o
  -4  13   5    12443.78    13343.17    589.65 o
  -3  13   5      896.26     1005.06    117.65 o
  -2  13   5     3477.77     3053.15    167.16 o
  -1  13   5     5729.26     6171.70    394.58 o
   0  13   5    27993.80    29061.67   1168.94 o
   1  13   5      423.65      453.34     58.27 o
   2  13   5      659.38      679.59     97.71 o
   3  13   5     4493.20     4545.49    183.26 o
   4  13   5    20457.30    20403.35   1406.67 o
   5  13   5     1396.71     1383.31     87.57 o
   6  13   5        0.39      -27.90     87.42 o
   7  13   5        0.79      -43.64     97.73 o
   8  13   5     8204.23     9776.87    546.06 o
  -9  14   5     3923.36     4575.86    516.86 o
  -8  14   5        9.51      -60.27    168.30 o
  -7  14   5       85.22      148.55     70.45 o
  -6  14   5     2188.86     2718.53    169.72 o
  -5  14   5    14023.37    14652.79    713.86 o
  -4  14   5     1679.63     1862.85    126.38 o
  -3  14   5       62.30      114.89     82.60 o
  -2  14   5      940.63     1054.29    143.19 o
  -1  14   5    13214.26    13634.94    711.76 o
   0  14   5     2072.46     1817.07    110.18 o
   1  14   5      401.21      536.11     72.77 o
   2  14   5        4.59       -6.00    131.99 o
   3  14   5     2538.77     2800.85    331.00 o
   4  14   5      704.72      674.99    149.27 o
   5  14   5     5572.49     5051.32    467.81 o
   6  14   5        8.09       19.79     85.84 o
   7  14   5       98.65      -73.58    117.28 o
  -8  15   5      307.27      151.52    122.56 o
  -7  15   5       73.37      179.83     80.52 o
  -6  15   5     2350.10     2364.41    315.42 o
  -5  15   5      358.86      206.79     93.69 o
  -4  15   5      207.99       95.40     85.05 o
  -3  15   5        0.40       46.84    124.41 o
  -2  15   5      267.66      182.90     61.53 o
  -1  15   5     1086.74      956.24    358.74 o
   0  15   5     5524.71     5077.64    572.69 o
   1  15   5       20.54       51.47     83.98 o
   2  15   5      116.13      193.31    246.02 o
   3  15   5     2241.73     1722.70    148.35 o
   4  15   5     5488.89     6428.24    294.55 o
   5  15   5      187.00      101.33    111.80 o
  -6  16   5      470.30      284.27    100.44 o
  -5  16   5     1547.52     1688.85    222.52 o
  -4  16   5      155.79       78.24     90.26 o
  -3  16   5      171.07       70.30     96.53 o
  -2  16   5      530.42      335.16     99.51 o
  -1  16   5      799.86     1116.84    144.93 o
   0  16   5       83.35      -92.54     92.54 o
   1  16   5     1212.44     1283.87    109.93 o
   2  16   5       86.30     -121.38    144.71 o
   3  16   5      651.56      609.85    125.35 o
  -3  17   5      860.39      996.64    159.26 o
  -2  17   5     4923.49     5980.18    450.81 o
   0  17   5       36.22       83.75    130.79 o
 -16   0   6     2884.85     3101.97    403.48 o
 -14   0   6    24193.54    23616.06   1797.43 o
 -12   0   6     9172.44     9975.23    652.50 o
 -10   0   6    49741.36    52172.63   2370.39 o
  -8   0   6    17216.20    17688.78   1480.94 o
  -6   0   6     1916.90     1738.83     96.51 o
  -4   0   6    61981.52    60030.70   2186.15 o
  -2   0   6     9616.10     8494.40    385.79 o
   0   0   6    87222.31    87103.28   2404.52 o
   2   0   6     5974.11     5702.66    177.88 o
   4   0   6    37579.34    34438.24   1939.08 o
   6   0   6     3267.62     3392.20    179.42 o
   8   0   6      580.86      540.81    201.34 o
  10   0   6     7512.33     8190.22   1502.83 o
  12   0   6     1071.55      714.95    201.32 o
 -16   1   6       49.13      -87.39    101.27 o
 -15   1   6     9166.10     8620.05    996.80 o
 -14   1   6     2481.74     2386.46    139.26 o
 -13   1   6     6284.06     6671.27    357.02 o
 -12   1   6       25.39        3.74     57.81 o
 -11   1   6     1319.18     1318.30     92.79 o
 -10   1   6     2709.61     2903.67    214.84 o
  -9   1   6    39690.18    37141.37   1351.34 o
  -8   1   6     4321.90     4677.59    280.76 o
  -7   1   6    15493.67    14102.10    582.58 o
  -6   1   6     1189.95     1444.16     53.44 o
  -5   1   6   104561.20   105907.27   2759.80 o
  -4   1   6    25524.50    21590.22   1265.79 o
  -3   1   6     8188.14     7725.31    187.25 o
  -2   1   6    11964.77    11881.76    603.79 o
  -1   1   6    24726.04    23560.05    434.43 o
   0   1   6    27157.46    25998.31    457.05 o
   1   1   6    15812.49    15329.78    578.34 o
   2   1   6      384.98      444.47     53.76 o
   3   1   6     5989.78     5234.19    184.97 o
   4   1   6     4516.61     4590.98    213.48 o
   5   1   6    27056.98    24670.83   1579.85 o
   6   1   6     4511.95     4740.64    285.69 o
   7   1   6     3867.65     4108.11    316.47 o
   8   1   6      918.94     1103.32    130.75 o
   9   1   6    20929.60    21075.61   1624.96 o
  10   1   6     4833.63     5372.88    544.56 o
  11   1   6       43.71      270.40    111.44 o
  12   1   6      675.43      535.64    134.45 o
 -16   2   6     1967.45     2405.50    349.98 o
 -15   2   6       65.38      164.95    100.40 o
 -14   2   6     8808.50     9457.89    350.81 o
 -13   2   6     5399.58     5629.15    492.77 o
 -12   2   6    10236.33    11590.27    362.77 o
 -11   2   6        4.31      -23.65     39.72 o
 -10   2   6    25442.52    23639.86   1001.85 o
  -9   2   6    33640.14    31519.20   1205.07 o
  -8   2   6     6250.84     6447.02    341.71 o
  -7   2   6     2781.43     2983.84    111.75 o
  -6   2   6     2431.97     2648.04     90.41 o
  -5   2   6    37235.18    35385.28   1802.40 o
  -4   2   6    24651.04    24469.99    754.97 o
  -3   2   6      218.40      334.43    117.61 o
  -2   2   6     5885.08     4688.53    280.18 o
  -1   2   6      814.24      733.18     63.71 o
   0   2   6    58343.46    58296.60   1637.46 o
   1   2   6    39026.75    33873.48   2565.63 o
   2   2   6     3521.72     3170.02    123.03 o
   3   2   6     4705.46     4717.07    115.08 o
   4   2   6    21983.32    21589.82    509.86 o
   5   2   6    51163.40    48959.62   1154.75 o
   6   2   6      458.22      497.42     49.28 o
   7   2   6     4397.53     4272.73    195.80 o
   8   2   6      370.21      327.95     41.77 o
   9   2   6     8414.79     8079.82    374.08 o
  10   2   6     2701.62     3391.32    392.24 o
  11   2   6     1316.44     1595.06    211.21 o
  12   2   6     1897.94     2118.20    209.99 o
 -16   3   6       18.59       42.12    124.38 o
 -15   3   6      559.42      587.30     81.57 o
 -14   3   6    14297.07    14727.58    822.23 o
 -13   3   6     1053.06     1099.35     67.69 o
 -12   3   6     1435.91     1507.49    156.41 o
 -11   3   6     2335.19     2455.81     94.79 o
 -10   3   6     7302.73     7457.43    365.79 o
  -9   3   6     8328.91     9586.95    374.73 o
  -8   3   6     4771.33     4628.75    182.70 o
  -7   3   6    18872.53    17519.24    680.83 o
  -6   3   6       89.25      151.84     46.83 o
  -5   3   6    17836.41    15631.33    543.54 o
  -4   3   6    81172.85    83527.93   2269.00 o
  -3   3   6    17244.34    16291.88   1136.39 o
  -2   3   6     4648.21     4457.98    162.42 o
  -1   3   6     3385.68     3306.68    204.37 o
   0   3   6   102483.59    99644.65   8628.52 o
   1   3   6     7144.43     7129.63    360.60 o
   2   3   6     1798.35     1758.98     68.42 o
   3   3   6     2420.63     2425.29     96.15 o
   4   3   6    14636.45    12030.20    856.28 o
   5   3   6    11467.18    11927.43    219.63 o
   6   3   6    14109.56    14929.85    344.49 o
   7   3   6     4809.79     5196.66    119.08 o
   8   3   6     2844.87     3151.58    140.72 o
   9   3   6     8809.34     9022.46    253.76 o
  10   3   6    25014.15    25929.68   1786.38 o
  11   3   6     1104.56      861.27    126.39 o
  12   3   6     4341.60     4663.01    590.55 o
 -15   4   6       39.16      142.02     75.67 o
 -14   4   6      110.79       90.68     53.87 o
 -13   4   6     4778.83     5296.31    187.09 o
 -12   4   6     4387.81     4821.35    425.77 o
 -11   4   6      128.12       32.14     49.73 o
 -10   4   6       36.59      101.30     93.45 o
  -9   4   6    47348.31    39529.54   2425.44 o
  -8   4   6     1405.79     1360.38     73.98 o
  -7   4   6     5673.81     5981.22    172.85 o
  -6   4   6      963.95      959.60     81.51 o
  -5   4   6    42543.95    41257.02   1606.89 o
  -4   4   6     1243.71     1333.94     71.80 o
  -3   4   6        3.94      -43.24     43.24 o
  -2   4   6     3982.20     4256.99    203.06 o
  -1   4   6     6266.44     5437.65    576.32 o
   0   4   6     1103.35     1212.44     54.20 o
   1   4   6    49609.36    49438.91   1809.02 o
   2   4   6    13867.77    13939.13    816.74 o
   3   4   6     2650.15     2837.03    125.33 o
   4   4   6     2739.59     3090.75    101.41 o
   5   4   6    64146.28    66787.14   3319.91 o
   6   4   6     6240.49     6217.35    263.70 o
   7   4   6     4405.85     4633.35    176.50 o
   8   4   6      207.36      206.51     55.69 o
   9   4   6    12944.20    13812.33    977.81 o
  10   4   6     2438.43     2419.84    176.47 o
  11   4   6        9.77       53.95    150.58 o
  12   4   6      512.35      511.64    309.33 o
 -15   5   6     1659.87     1419.09    195.82 o
 -14   5   6    10955.32    10087.49    680.92 o
 -13   5   6      142.70      170.66     70.88 o
 -12   5   6     1008.74     1092.45     74.36 o
 -11   5   6     1431.51     1885.53    112.56 o
 -10   5   6     3667.16     4165.50    253.82 o
  -9   5   6       26.99       84.16     32.53 o
  -8   5   6      321.69      335.41     51.25 o
  -7   5   6     1021.40     1112.01     49.83 o
  -6   5   6      520.22      514.91     34.44 o
  -5   5   6     1353.14     1212.83     71.35 o
  -4   5   6    38208.76    31649.86   3131.29 o
  -3   5   6     3026.16     3191.23    386.22 o
  -2   5   6     3213.48     3715.25    171.85 o
  -1   5   6      701.78      727.87     55.10 o
   0   5   6    50594.89    50640.52   1941.54 o
   1   5   6     1898.45     1830.73     72.25 o
   2   5   6    13362.23    13925.25    290.60 o
   3   5   6       30.60       38.71     62.09 o
   4   5   6     5065.71     5155.19    136.21 o
   5   5   6      232.67      226.12    141.29 o
   6   5   6      942.57      954.28    106.76 o
   7   5   6     3403.81     3590.99    204.12 o
   8   5   6      102.96      361.16    172.29 o
   9   5   6      495.74      588.70     99.10 o
  10   5   6    12055.63    12907.66    466.96 o
  11   5   6     5328.46     5453.99    357.33 o
  12   5   6     1237.16     1109.92    167.61 o
 -15   6   6      777.12      622.97    188.13 o
 -14   6   6     2875.83     2467.47    202.84 o
 -13   6   6       79.26       45.80     50.31 o
 -12   6   6       77.31       76.31     53.76 o
 -11   6   6     1621.47     1812.15    123.61 o
 -10   6   6    14665.25    15104.61    836.87 o
  -9   6   6     8885.84     8756.98    430.87 o
  -8   6   6     5654.68     5718.35    132.80 o
  -7   6   6     2753.17     2798.49    201.17 o
  -6   6   6     4814.96     4791.01    235.45 o
  -5   6   6     7635.69     7367.89    614.37 o
  -4   6   6     5343.70     5616.03    148.62 o
  -3   6   6     7109.59     6202.71    304.04 o
  -2   6   6      596.28      551.45     99.87 o
  -1   6   6     2857.43     2603.02    123.56 o
   0   6   6     2369.50     2358.84    132.16 o
   1   6   6      694.04      700.16     45.48 o
   2   6   6     5250.48     5641.49    113.66 o
   3   6   6     1401.26     1706.20     83.69 o
   4   6   6      231.04      337.34     47.56 o
   5   6   6     7357.18     7578.63    194.90 o
   6   6   6    17141.03    17105.15   1078.79 o
   7   6   6     4934.17     5211.34    222.92 o
   8   6   6     1902.31     1813.20    193.29 o
   9   6   6      581.84      593.78     79.04 o
  10   6   6     2675.80     2613.42    143.74 o
  11   6   6     3112.12     3063.85    274.16 o
 -14   7   6       94.60      351.84    125.04 o
 -13   7   6     4092.00     3839.35    222.20 o
 -12   7   6     1828.56     1897.24    278.27 o
 -11   7   6      156.26      241.25    121.40 o
 -10   7   6     1074.38     1292.28    180.98 o
  -9   7   6      587.57      519.02     55.30 o
  -8   7   6     3179.70     3139.55     98.00 o
  -7   7   6     1282.51     1071.00     70.41 o
  -6   7   6     8598.20     9060.33    238.78 o
  -5   7   6    11755.35    10510.83    823.64 o
  -4   7   6     2155.71     2208.57     75.16 o
  -3   7   6     6564.89     5731.72    340.78 o
  -2   7   6        0.88      -35.05     35.05 o
  -1   7   6     2848.45     2771.79    160.39 o
   0   7   6      670.26      830.37     65.09 o
   1   7   6    19246.39    19202.50    412.54 o
   2   7   6     6709.14     6374.46    415.98 o
   3   7   6     3223.71     3258.56    134.25 o
   4   7   6     1816.57     2057.68     93.26 o
   5   7   6       27.56       51.37     43.40 o
   6   7   6     6077.50     7077.90    262.92 o
   7   7   6      282.90      454.12     93.98 o
   8   7   6     1220.76     1383.22     90.06 o
   9   7   6      902.57      445.30    147.42 o
  10   7   6      931.78      799.17    127.91 o
  11   7   6     6458.10     6353.06    366.54 o
 -14   8   6       10.04      178.14     85.96 o
 -13   8   6     2658.68     2993.26    126.82 o
 -12   8   6      124.22      167.30     67.73 o
 -11   8   6      174.33      232.62     76.48 o
 -10   8   6     3158.99     3077.40    189.77 o
  -9   8   6     6362.83     6501.98    201.33 o
  -8   8   6    16985.56    16200.38   1306.64 o
  -7   8   6     3888.34     4563.06    286.60 o
  -6   8   6      155.47       95.23     65.45 o
  -5   8   6     3615.74     4053.24    197.38 o
  -4   8   6    24976.83    23766.55    774.09 o
  -3   8   6     9458.54     9134.70    355.33 o
  -2   8   6     2092.08     2317.75    104.20 o
  -1   8   6     6964.60     7037.02    197.81 o
   0   8   6      747.08      547.84    111.65 o
   1   8   6    12782.61    13770.09    495.89 o
   2   8   6     4369.49     4390.11    168.02 o
   3   8   6      792.78      924.87     61.02 o
   4   8   6     4767.04     4863.92    129.34 o
   5   8   6     8434.72     9046.63    334.07 o
   6   8   6    18090.96    19046.60    534.88 o
   7   8   6      712.19      815.06     67.41 o
   8   8   6      683.57      766.17    100.36 o
   9   8   6     1539.75     1515.32    130.52 o
  10   8   6     6192.50     5458.88    798.49 o
  11   8   6     2678.51     2486.84    257.37 o
 -14   9   6     2874.27     3092.43    292.76 o
 -13   9   6     9597.06     8614.02   1885.37 o
 -12   9   6      374.28      453.75     96.04 o
 -11   9   6      716.22      655.31     68.46 o
 -10   9   6      373.36      309.28     83.43 o
  -9   9   6     5820.30     5315.63    238.65 o
  -8   9   6     3506.82     3730.84    530.46 o
  -7   9   6      549.26      686.84     73.20 o
  -6   9   6      740.36      712.75     60.37 o
  -5   9   6      717.27      858.16     70.04 o
  -4   9   6    29853.88    29522.02    844.14 o
  -3   9   6    11752.15    11569.47    599.45 o
  -2   9   6     1289.71     1422.87     90.27 o
  -1   9   6       73.99      124.07     39.36 o
   0   9   6    24414.35    23150.81   1189.53 o
   1   9   6    38971.47    38125.82   1254.10 o
   2   9   6     1471.76     1924.05     88.65 o
   3   9   6     4811.71     4763.58    212.56 o
   4   9   6     3599.60     3855.42    267.31 o
   5   9   6    10687.01    11214.64    340.38 o
   6   9   6     5338.21     5338.00    397.48 o
   7   9   6       13.17       36.55     69.31 o
   8   9   6       52.12      -59.98    110.37 o
   9   9   6      146.17      225.82     69.77 o
  10   9   6     7059.64     7663.61    440.42 o
 -13  10   6     1460.13      899.04    489.71 o
 -12  10   6      428.80      220.71    231.18 o
 -11  10   6     4833.62     4530.64    473.50 o
 -10  10   6      917.09      914.64    161.45 o
  -9  10   6    15226.60    15383.48   1087.71 o
  -8  10   6    12959.50    13310.95    372.24 o
  -7  10   6      529.88      676.65     63.14 o
  -6  10   6     4610.37     5125.98    219.07 o
  -5  10   6    10192.18    10455.44    427.71 o
  -4  10   6    24693.91    25647.23    593.59 o
  -3  10   6       37.94       64.92     38.82 o
  -2  10   6     8633.26     8771.56    216.26 o
  -1  10   6     2086.74     2340.86    188.34 o
   0  10   6     2464.85     2418.12    192.47 o
   1  10   6    17111.16    17446.80    956.39 o
   2  10   6      157.96      165.67     68.48 o
   3  10   6     2253.57     2166.13     93.94 o
   4  10   6       89.50       42.81     64.41 o
   5  10   6    25446.50    27138.63   1199.27 o
   6  10   6     3986.95     4034.87    362.18 o
   7  10   6       56.47      174.29     79.19 o
   8  10   6      807.29      598.01    129.26 o
   9  10   6     3579.66     3695.41    282.60 o
  10  10   6     3940.39     3960.58    258.49 o
 -12  11   6       11.31      -38.20    118.31 o
 -11  11   6      637.78      378.48    106.13 o
 -10  11   6       61.17        0.61    134.02 o
  -9  11   6    12155.59    12730.73    463.78 o
  -8  11   6     1304.05     1216.82     86.02 o
  -7  11   6      505.73      334.49    126.51 o
  -6  11   6    12819.94    13221.47    610.32 o
  -5  11   6     8129.41     8048.43    380.93 o
  -4  11   6    18187.09    17660.74   1547.53 o
  -3  11   6     8912.53    10100.27    396.05 o
  -2  11   6     1679.89     2086.16    209.43 o
  -1  11   6     4151.00     4047.10    176.05 o
   0  11   6    20553.98    21454.65    752.02 o
   1  11   6    15674.47    15803.25    345.78 o
   2  11   6     1813.01     1675.32    186.89 o
   3  11   6     2275.02     2322.53    155.05 o
   4  11   6       40.28       23.56     47.08 o
   5  11   6     7402.27     7889.14    290.91 o
   6  11   6      331.22      221.27     72.50 o
   7  11   6      212.22      172.86     79.10 o
   8  11   6     2488.79     2204.41    362.73 o
   9  11   6     1684.64     1339.98    152.27 o
 -11  12   6     6287.87     6383.77    396.94 o
 -10  12   6     7846.24     9616.16    645.67 o
  -9  12   6     3665.45     3745.20    304.66 o
  -8  12   6     7210.84     7331.96    318.45 o
  -7  12   6        2.31       89.83     65.56 o
  -6  12   6     2120.01     2054.24    120.74 o
  -5  12   6      447.55      561.38     94.18 o
  -4  12   6    12414.12    11554.40    405.57 o
  -3  12   6      182.21      159.46     83.12 o
  -2  12   6      716.39      749.58     67.82 o
  -1  12   6     8888.83     8782.07    379.94 o
   0  12   6    12023.53    12191.13    672.57 o
   1  12   6     1227.30     1057.36    138.76 o
   2  12   6     3351.50     3384.35    185.35 o
   3  12   6     6715.83     6755.19    514.75 o
   4  12   6     5781.88     5986.21    372.22 o
   5  12   6     2301.22     2360.58    184.13 o
   6  12   6     2011.49     2253.09    218.70 o
   7  12   6      210.29      288.64    121.62 o
   8  12   6      996.52      745.44    204.17 o
 -10  13   6     5077.06     5189.91    237.49 o
  -9  13   6     4443.79     3974.46    380.07 o
  -8  13   6      616.21      840.10    116.87 o
  -7  13   6     1916.28     2163.88    242.42 o
  -6  13   6    18714.73    17454.25   1256.86 o
  -5  13   6    14001.77    13064.86    740.72 o
  -4  13   6       70.63      134.91     60.32 o
  -3  13   6     1118.65     1276.66    165.55 o
  -2  13   6     3363.75     3228.58    324.48 o
  -1  13   6     7498.57     6439.50    327.11 o
   0  13   6      892.33      794.00     85.53 o
   1  13   6      458.15      459.01     77.13 o
   2  13   6     1398.78     1584.43    112.77 o
   3  13   6       15.07      206.87    146.35 o
   4  13   6     7848.12     6951.85    424.28 o
   5  13   6     2056.49     1810.84    245.65 o
   6  13   6      824.12      427.55    359.77 o
   7  13   6      906.49     1084.73    152.24 o
  -9  14   6     1991.07     1366.09    336.28 o
  -8  14   6       58.50      108.58    176.68 o
  -7  14   6      175.11      161.55    105.16 o
  -6  14   6      229.33       34.69    110.65 o
  -5  14   6     8158.70     7715.48    695.36 o
  -4  14   6      266.10       77.36    101.36 o
  -3  14   6      459.05      555.45     74.81 o
  -2  14   6     2217.25     2207.43    204.23 o
  -1  14   6    10534.23     9120.68    939.02 o
   0  14   6     6845.23     6328.40    637.42 o
   1  14   6     2075.52     2836.63    198.29 o
   2  14   6     1149.56     1525.87    136.45 o
   3  14   6     3623.77     3419.05    205.13 o
   4  14   6     8130.88     7593.67   1314.20 o
   5  14   6     3418.46     3067.81    188.04 o
   6  14   6      117.42      104.84    108.89 o
  -8  15   6      524.06      482.52    272.28 o
  -7  15   6     3820.71     3219.36    236.25 o
  -6  15   6     2392.76     2431.65    290.78 o
  -5  15   6     4893.87     5208.54    348.84 o
  -4  15   6     5283.97     5736.42    417.31 o
  -3  15   6      153.98      364.95    123.22 o
  -2  15   6      539.36      635.32    136.14 o
  -1  15   6      751.74      626.43    215.93 o
   0  15   6    12575.55    14879.45    987.18 o
   1  15   6      428.15      483.29    111.94 o
   2  15   6       85.48       -0.99     78.05 o
   3  15   6      933.28      954.97    155.77 o
   4  15   6     8346.29     9280.15    392.47 o
  -6  16   6      480.67      394.26    134.48 o
  -5  16   6     6365.10     7194.35    549.61 o
  -4  16   6       45.49       79.31    128.74 o
  -3  16   6       21.05       10.77    117.26 o
  -2  16   6     2116.31     2238.94    360.25 o
  -1  16   6     3551.06     3215.43    257.60 o
   0  16   6     1917.19     2222.55    166.52 o
   1  16   6     1615.74     1859.44    315.63 o
   2  16   6      559.06      598.61    111.09 o
 -15   0   7        4.48     -191.24    191.24 o
 -13   0   7     5454.31     5755.49    510.41 o
 -11   0   7    10185.85    10511.56    342.71 o
  -9   0   7     2043.39     2291.46    376.25 o
  -7   0   7    13709.41    13244.01    478.31 o
  -5   0   7     5978.80     6183.48    719.86 o
  -3   0   7     4168.56     3408.71    245.99 o
  -1   0   7     3259.92     3003.12    154.80 o
   1   0   7    35240.42    33082.76   1648.15 o
   3   0   7    30243.22    30392.69    960.33 o
   5   0   7      436.62      378.79     57.12 o
   7   0   7      290.79      616.49    106.81 o
   9   0   7       10.16       -7.73     51.18 o
  11   0   7     3112.48     3857.77    298.22 o
 -16   1   7     4813.12     4651.66    451.86 o
 -15   1   7       71.07       18.81     59.71 o
 -14   1   7     1332.82     1147.86    166.27 o
 -13   1   7     2498.43     2448.76    118.15 o
 -12   1   7     1629.77     1689.35     81.19 o
 -11   1   7      772.83      635.56    105.70 o
 -10   1   7     1961.05     2356.05    245.93 o
  -9   1   7    16739.27    15339.70    862.89 o
  -8   1   7    10414.54    10368.82    280.92 o
  -7   1   7      602.73      663.84     76.14 o
  -6   1   7    15449.39    14091.08    779.97 o
  -5   1   7     4320.17     3623.43    413.23 o
  -4   1   7    25162.60    22727.85    563.00 o
  -3   1   7     8981.10     9912.85    740.17 o
  -2   1   7    37501.73    36310.55   1130.42 o
  -1   1   7        2.06       99.56     41.20 o
   0   1   7      480.96      497.65     36.49 o
   1   1   7    10670.06    10353.67    316.47 o
   2   1   7       86.66      166.01     66.53 o
   3   1   7       47.90       15.44     66.37 o
   4   1   7        4.92       -4.76     34.20 o
   5   1   7     6609.18     7151.31    214.00 o
   6   1   7    13853.30    14645.54    587.78 o
   7   1   7       78.62      260.46     65.58 o
   8   1   7     8028.89     7939.05    389.55 o
   9   1   7      389.98      362.43     63.64 o
  10   1   7     2949.43     2814.82    273.82 o
  12   1   7     2075.72     2002.81    159.91 o
 -16   2   7     1266.88     1191.48    187.69 o
 -15   2   7       19.63       96.51     71.22 o
 -14   2   7    15687.15    15453.69    669.88 o
 -13   2   7      168.81      139.76     63.22 o
 -12   2   7     1220.34     1158.46     62.77 o
 -11   2   7     7669.81     7698.83    441.54 o
 -10   2   7     1384.18     1539.20     66.26 o
  -9   2   7      143.20      175.02     34.20 o
  -8   2   7    10728.37    10986.32    556.12 o
  -7   2   7     8947.22     8528.33    179.76 o
  -6   2   7     5254.89     5059.28    253.80 o
  -5   2   7     1793.76     1648.62     57.93 o
  -4   2   7    65789.35    54315.54   8904.98 o
  -3   2   7      446.35      523.50     58.94 o
  -2   2   7     2313.21     2384.72     74.44 o
  -1   2   7     7536.41     7159.86    561.59 o
   0   2   7    43496.88    40963.92    977.72 o
   1   2   7     3755.03     3890.72     94.74 o
   2   2   7      314.92      534.91    107.14 o
   3   2   7    24014.36    23391.71    681.44 o
   4   2   7       21.63       17.78     32.45 o
   5   2   7       63.14        1.71     40.20 o
   6   2   7     6303.40     6504.57    295.53 o
   7   2   7     2908.94     2831.61    110.90 o
   8   2   7      409.17      604.78    118.83 o
   9   2   7      252.00      265.20    111.17 o
  10   2   7     9681.52     9738.63    336.69 o
  11   2   7      114.59      214.92    119.06 o
  12   2   7      138.74     -153.01    559.30 o
 -16   3   7     2487.03     2594.98    235.55 o
 -15   3   7      195.92      306.04    211.00 o
 -14   3   7     2782.21     2609.01    117.22 o
 -13   3   7    12702.65    12594.63    887.33 o
 -12   3   7     1395.63     1542.65    295.47 o
 -11   3   7     3216.78     3462.47    224.26 o
 -10   3   7       97.06       31.96     44.31 o
  -9   3   7    56654.90    46406.88   3309.80 o
  -8   3   7     5647.89     5951.00    264.29 o
  -7   3   7      347.69      337.87     31.92 o
  -6   3   7     4882.81     4704.40    129.75 o
  -5   3   7    19049.06    18296.31   2043.64 o
  -4   3   7    11464.39    11910.37    781.92 o
  -3   3   7     4339.76     4291.20    196.83 o
  -2   3   7    18626.71    17556.98    322.33 o
  -1   3   7     4805.74     4524.88    190.84 o
   0   3   7    13884.89    13146.60    841.90 o
   1   3   7    51788.77    51115.97   1420.30 o
   2   3   7     4493.23     4957.32    239.02 o
   3   3   7     1395.51     1402.31     67.34 o
   4   3   7      484.42      552.54     55.13 o
   5   3   7    40481.07    41884.58    755.92 o
   6   3   7     4358.99     5072.98    141.99 o
   7   3   7      690.83      687.25     74.63 o
   8   3   7     1983.22     2078.75     91.25 o
   9   3   7      787.30      709.34    116.96 o
  10   3   7     3487.08     3211.76    151.02 o
  11   3   7      101.23      -94.34    121.60 o
  12   3   7     1391.93     1212.03    145.90 o
 -15   4   7     2340.11     2137.83    150.90 o
 -14   4   7    14279.31    15494.06   2424.65 o
 -13   4   7     7808.69     7551.39    332.33 o
 -12   4   7        1.48      -23.60     50.52 o
 -11   4   7     4126.68     4441.78    223.54 o
 -10   4   7      595.75      474.25    218.52 o
  -9   4   7    10030.89     9437.56    507.83 o
  -8   4   7    17304.23    15402.12   1887.23 o
  -7   4   7     6386.54     6901.62    216.62 o
  -6   4   7     3898.76     3649.47    111.83 o
  -5   4   7     2870.08     2597.57    159.24 o
  -4   4   7    91270.95    92693.46   6057.29 o
  -3   4   7    30666.96    28357.45   2789.68 o
  -2   4   7     1017.65     1189.53     65.09 o
  -1   4   7        2.80       61.57     45.44 o
   0   4   7    35911.92    36556.96    866.75 o
   1   4   7    55082.63    57330.31   1282.62 o
   2   4   7      877.23      834.30     72.04 o
   3   4   7     6076.55     6475.59    205.79 o
   4   4   7       23.49       70.40     52.16 o
   5   4   7    23245.27    22526.18   1204.69 o
   6   4   7     5709.27     5994.81    202.96 o
   7   4   7     6297.93     6411.49    807.56 o
   8   4   7      202.60       44.66     89.09 o
   9   4   7     1259.95     1276.28    128.52 o
  10   4   7    11255.63    10724.95    880.94 o
  11   4   7     6276.97     6449.54    399.96 o
 -15   5   7      347.39      468.72     89.48 o
 -14   5   7      600.90      546.03    213.66 o
 -13   5   7     5176.33     5410.58    421.41 o
 -12   5   7     8517.15     8254.80    299.99 o
 -11   5   7      746.54      826.52     96.61 o
 -10   5   7     1269.56     1272.80    196.74 o
  -9   5   7    18913.15    18058.93    528.09 o
  -8   5   7    44738.23    41595.02   1710.72 o
  -7   5   7     2428.04     2587.07    187.61 o
  -6   5   7     3350.90     3421.68    130.83 o
  -5   5   7     4048.76     4030.87    118.83 o
  -4   5   7    47377.16    35945.54  10713.31 o
  -3   5   7        9.17       44.67     54.07 o
  -2   5   7     9880.10     5761.72   2535.97 o
  -1   5   7     2438.69     2411.67    137.25 o
   0   5   7    11373.49    10434.60    708.70 o
   1   5   7    27777.03    28675.67    708.89 o
   2   5   7    31975.42    36693.54   1755.00 o
   3   5   7     1425.15     1632.80    123.40 o
   4   5   7      665.97      746.69     99.45 o
   5   5   7    17040.07    15574.87    950.63 o
   6   5   7    45034.84    45953.35   2243.09 o
   7   5   7     5014.20     5102.18    241.85 o
   8   5   7        0.27      -68.74    105.45 o
   9   5   7        6.88       -8.91     57.14 o
  10   5   7    18234.45    17915.67   1606.66 o
  11   5   7       10.07      -34.41    119.46 o
 -15   6   7     2103.61     1829.80    303.98 o
 -14   6   7      489.41      517.86     89.20 o
 -13   6   7    23251.96    22264.99   2162.28 o
 -12   6   7     1863.41     1614.87    118.89 o
 -11   6   7       98.97      224.42     60.48 o
 -10   6   7      634.91      746.77     73.61 o
  -9   6   7    10567.09    10955.76    342.49 o
  -8   6   7      268.31      371.70     62.62 o
  -7   6   7    10618.20    10283.99    389.75 o
  -6   6   7      559.94      546.05     43.76 o
  -5   6   7       50.89       69.75     52.17 o
  -4   6   7     6455.45     6662.99    166.84 o
  -3   6   7    88392.02    97728.50   2165.62 o
  -2   6   7     3396.12     3473.27    228.91 o
  -1   6   7        7.74       71.93     54.20 o
   0   6   7     1286.91     1033.23     95.60 o
   1   6   7    96388.56   107535.98   6057.78 o
   2   6   7     3543.36     3927.36    129.72 o
   3   6   7        6.68       14.68     40.96 o
   4   6   7     2091.79     1916.56    128.39 o
   5   6   7    28118.81    31262.13    661.48 o
   6   6   7      745.45      830.13     69.15 o
   7   6   7     4650.78     4766.96    159.64 o
   8   6   7      117.66       93.20     66.75 o
   9   6   7     1195.99     1326.42    124.42 o
  10   6   7     1927.31     1991.32    250.07 o
  11   6   7    15702.47    17857.99    882.23 o
 -14   7   7       10.12       82.30     74.26 o
 -13   7   7       36.61      -56.06     62.32 o
 -12   7   7     9333.74     9558.64    712.13 o
 -11   7   7      726.88      681.98     56.69 o
 -10   7   7     2627.02     2941.57    325.58 o
  -9   7   7      308.34      405.18     66.85 o
  -8   7   7    54001.28    55000.14   1760.64 o
  -7   7   7     5328.30     5450.01    294.01 o
  -6   7   7      302.72      224.89     48.89 o
  -5   7   7     5334.36     4944.81    154.98 o
  -4   7   7    36295.75    37461.48   1409.31 o
  -3   7   7     1668.39     1901.19     89.22 o
  -2   7   7     2824.43     2818.35    142.49 o
  -1   7   7       26.36       46.58     31.68 o
   0   7   7     3387.59     4009.64    167.90 o
   1   7   7      893.99      992.93     58.42 o
   2   7   7    52983.14    53027.42   1926.50 o
   3   7   7     3942.59     4002.31    184.36 o
   4   7   7       15.01      -23.62     39.26 o
   5   7   7      118.71      113.10     42.32 o
   6   7   7    56430.57    61204.38   1765.21 o
   7   7   7      872.41      889.98     84.70 o
   8   7   7      187.91      133.01    251.27 o
   9   7   7      561.84      420.59    103.77 o
  10   7   7    12787.00    11186.18   3576.79 o
 -14   8   7     2490.12     2212.50    133.75 o
 -13   8   7    14077.25    11616.42    916.48 o
 -12   8   7     4151.56     4358.75    388.83 o
 -11   8   7       26.26      117.30     58.89 o
 -10   8   7      982.62     1001.04     77.10 o
  -9   8   7     2897.83     2967.77    204.70 o
  -8   8   7     6701.88     7417.83    403.03 o
  -7   8   7    10413.08    10709.71    530.81 o
  -6   8   7     1665.00     1786.06     81.39 o
  -5   8   7     2226.38     2196.63    118.77 o
  -4   8   7     8011.89     8167.77    634.21 o
  -3   8   7    58700.21    58127.65   1143.73 o
  -2   8   7     4005.05     4053.99    157.18 o
  -1   8   7       96.83      143.23     51.66 o
   0   8   7     6053.31     6724.87    495.98 o
   1   8   7    42046.54    42270.66   1040.76 o
   2   8   7     1876.21     2509.09    197.18 o
   3   8   7      509.06      437.87     86.08 o
   4   8   7      416.28      356.76     80.49 o
   5   8   7     4056.21     3946.81    206.49 o
   6   8   7     3723.72     3797.60    157.31 o
   7   8   7     8838.45     9248.37    438.14 o
   8   8   7      503.71      342.88    107.90 o
   9   8   7      430.08      674.63    137.72 o
  10   8   7      748.29      725.30    117.22 o
 -13   9   7     5280.16     5435.96    567.93 o
 -12   9   7     5476.96     5143.50    355.14 o
 -11   9   7     2227.09     2523.29    118.30 o
 -10   9   7     3384.33     3130.76    135.46 o
  -9   9   7    10606.58    11549.42    387.60 o
  -8   9   7    20597.30    18704.35    544.86 o
  -7   9   7     1781.40     1982.63    112.69 o
  -6   9   7       61.41       15.61     84.42 o
  -5   9   7      604.00      566.76     60.71 o
  -4   9   7     8080.83     8146.29    244.46 o
  -3   9   7     6781.08     6984.89    223.42 o
  -2   9   7     2203.89     2228.61    162.46 o
  -1   9   7     3869.78     3780.37    360.65 o
   0   9   7      237.16      254.79     59.96 o
   1   9   7    11846.34    11649.11    316.15 o
   2   9   7    16072.40    16001.05    645.61 o
   3   9   7     2933.82     2922.33    135.29 o
   4   9   7        3.04       71.98     45.94 o
   5   9   7     2834.10     2849.38    111.67 o
   6   9   7    12350.56    12418.17    823.31 o
   7   9   7      141.75     -102.59    102.59 o
   8   9   7     2369.78     2194.72    265.48 o
   9   9   7        8.71     -123.84    123.84 o
 -13  10   7     1785.57     1652.58    213.16 o
 -12  10   7      325.36      258.89    122.44 o
 -11  10   7       19.81       40.56     97.75 o
 -10  10   7      264.50      305.28     46.90 o
  -9  10   7      531.70      556.94     93.64 o
  -8  10   7     3473.75     3462.16    196.91 o
  -7  10   7     2634.20     2973.88    171.71 o
  -6  10   7     3169.42     3301.56    139.95 o
  -5  10   7     9398.31     9131.14    335.44 o
  -4  10   7    14720.86    13739.28    414.93 o
  -3  10   7     5668.89     5817.97    398.41 o
  -2  10   7      218.22      244.46     54.63 o
  -1  10   7     1164.57     1189.47    119.00 o
   0  10   7     1540.60     1589.22     93.79 o
   1  10   7      323.71      332.23     87.41 o
   2  10   7      109.14      149.67     55.45 o
   3  10   7      139.90      171.66     85.01 o
   4  10   7     3197.60     2878.22    372.28 o
   5  10   7     1437.90     1315.55    140.39 o
   6  10   7     3500.86     3398.84    295.37 o
   7  10   7      833.10      663.96    228.03 o
   8  10   7      258.64      189.11     88.07 o
   9  10   7     1210.48      981.21    218.76 o
 -12  11   7      738.72      676.14    124.75 o
 -11  11   7     1583.83     1424.15    107.03 o
 -10  11   7      242.51      320.38     96.72 o
  -9  11   7     2657.46     2686.94    142.16 o
  -8  11   7       45.73       35.99     84.85 o
  -7  11   7      227.56      117.62     74.99 o
  -6  11   7      186.14      306.30    237.60 o
  -5  11   7      771.25      837.90     96.52 o
  -4  11   7      564.33      553.55     96.47 o
  -3  11   7      165.74      254.11     47.79 o
  -2  11   7       93.78      196.27     45.68 o
  -1  11   7     2870.30     3112.06    133.62 o
   0  11   7     1900.21     1814.53     98.10 o
   1  11   7     3599.14     3943.55    208.99 o
   2  11   7      185.08      137.84     72.68 o
   3  11   7      521.59      534.75    110.68 o
   4  11   7      825.28     1089.80    201.31 o
   5  11   7     1481.19     1550.01    116.23 o
   6  11   7       81.14      129.69     69.17 o
   7  11   7     1657.76      949.78    228.98 o
   8  11   7       60.61       83.41    115.54 o
 -11  12   7       98.11       56.37    112.94 o
 -10  12   7     5083.81     4965.77    357.24 o
  -9  12   7       37.79        5.47     70.21 o
  -8  12   7      175.35      135.35     60.43 o
  -7  12   7      530.58      457.40     78.65 o
  -6  12   7     3816.09     4240.52    227.76 o
  -5  12   7       69.76       10.63     76.28 o
  -4  12   7      335.47      412.96     92.70 o
  -3  12   7      422.58      523.35     70.03 o
  -2  12   7      313.35      419.17     77.20 o
  -1  12   7      592.28      571.81     56.17 o
   0  12   7     2638.56     2587.04    198.74 o
   1  12   7      984.85     1093.79    234.40 o
   2  12   7     1230.36     1278.84    119.10 o
   3  12   7      236.76      187.76     82.08 o
   4  12   7     8400.35     9301.05    450.15 o
   5  12   7       53.33      105.17     76.10 o
   6  12   7       19.36       35.03    108.21 o
   7  12   7      322.60      281.61    119.13 o
 -10  13   7       49.05      -25.88    229.50 o
  -9  13   7      605.92      931.29    324.66 o
  -8  13   7      891.72      742.24     96.79 o
  -7  13   7     1553.30     1775.63    162.73 o
  -6  13   7      695.28      729.90    145.08 o
  -5  13   7     7520.47     6951.25    495.41 o
  -4  13   7      721.55      791.67    124.10 o
  -3  13   7     5186.50     5287.32    420.49 o
  -2  13   7     1273.86     1296.86    109.24 o
  -1  13   7    14836.95    15096.21    698.35 o
   0  13   7       12.93        1.71     67.55 o
   1  13   7      142.65       75.54     67.88 o
   2  13   7      766.35      975.87    120.25 o
   3  13   7     1006.26      808.85    126.73 o
   4  13   7     1172.66      922.60    126.78 o
   5  13   7      155.70      120.79     85.44 o
   6  13   7     1400.58     1303.64    141.27 o
  -9  14   7      233.05      365.23    141.94 o
  -8  14   7     4066.46     2856.32    556.73 o
  -7  14   7      151.15        8.92    130.60 o
  -6  14   7     4382.04     4145.63    293.10 o
  -5  14   7     1244.39     1000.76     96.76 o
  -4  14   7     3420.88     3066.16    167.65 o
  -3  14   7      999.34     1094.85    172.67 o
  -2  14   7        0.36     -157.02    157.02 o
  -1  14   7       29.03      -21.82     69.57 o
   0  14   7     4568.85     4646.26    412.47 o
   1  14   7      503.63      441.67    148.54 o
   2  14   7     3119.74     3086.57    225.99 o
   3  14   7     1401.67     1423.07    102.46 o
   4  14   7     8431.79     8512.45    471.38 o
   5  14   7      498.13      542.38    127.76 o
  -7  15   7      691.45      517.55    104.32 o
  -6  15   7     1139.54     1315.24    220.15 o
  -5  15   7     6155.14     5506.33    310.67 o
  -4  15   7       57.79      -17.95    122.92 o
  -3  15   7     3785.54     4337.28    501.24 o
  -2  15   7     2590.25     2499.80    164.79 o
  -1  15   7     4660.73     4588.01    300.48 o
   0  15   7     2118.87     2157.45    236.22 o
   1  15   7     5519.30     5540.12    539.21 o
   2  15   7       23.26     -110.36    154.71 o
   3  15   7     1724.35     1583.80    210.24 o
  -4  16   7     5786.59     6854.94    659.70 o
  -3  16   7      132.51       31.84     94.66 o
  -2  16   7      554.77      553.71    100.06 o
  -1  16   7        0.85      -37.49     92.69 o
   0  16   7     3733.96     3206.41    270.92 o
   1  16   7      412.33      276.52    146.06 o
 -16   0   8      110.06      558.88    210.99 o
 -14   0   8      204.82      116.50     82.89 o
 -12   0   8    10241.25     9840.00    656.00 o
 -10   0   8      943.56     1018.20    232.13 o
  -8   0   8    40264.61    39400.04   1787.81 o
  -6   0   8    19189.85    18962.48   1764.74 o
  -4   0   8     3515.92     3398.31    267.86 o
  -2   0   8        2.19        0.00     84.55 o
   0   0   8      816.56      870.64    136.24 o
   2   0   8    49043.81    46535.82   2102.27 o
   4   0   8     5592.35     5861.19    188.05 o
   6   0   8    22881.70    23008.14    705.64 o
   8   0   8     6278.76     6975.67    387.17 o
  10   0   8       10.44      -29.14     71.39 o
 -16   1   8       85.03      115.96    200.52 o
 -15   1   8     1731.44     1640.19    300.12 o
 -14   1   8      178.13      211.72     65.03 o
 -13   1   8    11326.44    11404.78    580.03 o
 -12   1   8     1132.58     1130.31     94.38 o
 -11   1   8     8158.53     8989.38    404.27 o
 -10   1   8     2022.60     2179.39    182.91 o
  -9   1   8       67.26      135.69     44.67 o
  -8   1   8      632.17      840.50    102.60 o
  -7   1   8     3067.83     2786.53    143.36 o
  -6   1   8        4.83       27.22     63.77 o
  -5   1   8       84.34       28.69     32.18 o
  -4   1   8     1120.08     1068.87    134.08 o
  -3   1   8    49589.50    49131.91    917.95 o
  -2   1   8     9421.10     8796.02    236.01 o
  -1   1   8    13558.00    12984.00    313.33 o
   0   1   8     1626.73     1647.41     62.88 o
   1   1   8    15077.64    14891.11    393.23 o
   2   1   8    10390.01    10196.14    209.57 o
   3   1   8     9474.42     8788.86    497.60 o
   4   1   8     1662.75     1699.19     62.67 o
   5   1   8      102.21      211.41     51.74 o
   6   1   8      831.00      899.67    136.64 o
   7   1   8      196.24      319.97     59.26 o
   8   1   8      300.81      317.37     88.66 o
   9   1   8       91.08      168.13     68.05 o
  10   1   8       39.60       39.68     64.56 o
  11   1   8     4076.88     4651.17    606.57 o
 -15   2   8      194.80      283.86     85.45 o
 -14   2   8       10.56        6.64     76.40 o
 -13   2   8     3604.01     3539.18    301.01 o
 -12   2   8      282.50      354.80     47.56 o
 -11   2   8     1082.24     1140.60     71.10 o
 -10   2   8      152.15      116.30     46.05 o
  -9   2   8     4199.69     4339.95    304.90 o
  -8   2   8     9865.52    10065.70    467.55 o
  -7   2   8    20181.90    19139.55    816.41 o
  -6   2   8    14331.53    14930.68    288.49 o
  -5   2   8     2054.35     2352.48    128.37 o
  -4   2   8      491.55      467.89    115.88 o
  -3   2   8    17083.52    16445.08    502.76 o
  -2   2   8     4306.29     3912.20    162.93 o
  -1   2   8     4827.01     4758.49    279.67 o
   0   2   8      372.60      244.00    106.75 o
   1   2   8      825.14      781.37     43.10 o
   2   2   8      305.30      373.45     74.59 o
   3   2   8     9238.45     9583.64    429.22 o
   4   2   8     3014.19     3445.14    124.80 o
   5   2   8      439.40      457.56     53.57 o
   6   2   8     2179.01     2106.15     81.51 o
   7   2   8    16623.80    17251.93   1257.32 o
   8   2   8     9979.89    10667.51    674.23 o
   9   2   8     4565.88     4550.64    221.50 o
  10   2   8      156.94       34.62     65.79 o
  11   2   8     1734.45     1792.67    178.02 o
 -15   3   8      673.33      532.44    132.47 o
 -14   3   8      503.55      439.40     76.13 o
 -13   3   8       39.12        2.47     58.84 o
 -12   3   8     8640.21     8685.98   1092.41 o
 -11   3   8     7938.82     8374.05    305.93 o
 -10   3   8     3247.51     3198.71    160.59 o
  -9   3   8        1.55       42.37     31.55 o
  -8   3   8       27.19       76.86     27.15 o
  -7   3   8    13611.09    13992.31    322.17 o
  -6   3   8       33.87       61.73     42.14 o
  -5   3   8      109.32      178.99     49.21 o
  -4   3   8     9771.87     9980.37    341.20 o
  -3   3   8     2572.06     2719.45    109.70 o
  -2   3   8    24048.84    22792.53    778.61 o
  -1   3   8     8164.06     8338.35    281.21 o
   0   3   8     1374.62     1352.14    115.74 o
   1   3   8      268.00      339.36     46.16 o
   2   3   8    24301.23    23738.90    598.27 o
   3   3   8    10492.71    10688.49    342.71 o
   4   3   8    10426.76    11089.01    330.69 o
   5   3   8      556.06      578.41     61.97 o
   6   3   8      436.58      463.55    104.07 o
   7   3   8     3847.50     4323.01    211.70 o
   8   3   8     1610.38     1671.79    297.81 o
   9   3   8      133.02       97.44     74.87 o
  10   3   8        0.12      104.15     71.42 o
  11   3   8     1170.03     1433.76    314.31 o
 -15   4   8     1869.37     1829.23    218.10 o
 -14   4   8      431.52      306.65     79.89 o
 -13   4   8     4413.20     4271.85    484.79 o
 -12   4   8    18179.85    17857.56   1173.98 o
 -11   4   8     1401.57     1525.00    113.22 o
 -10   4   8     1746.49     2071.19     83.33 o
  -9   4   8     6930.71     6769.65    158.51 o
  -8   4   8    24037.24    23227.05   1077.42 o
  -7   4   8    26215.46    26980.75    440.66 o
  -6   4   8    14406.55    14267.25    442.94 o
  -5   4   8     6543.92     6802.64    168.22 o
  -4   4   8     7416.65     7921.31    330.66 o
  -3   4   8    12476.14    12672.22    349.05 o
  -2   4   8    35716.79    33709.84    690.82 o
  -1   4   8     1389.10     1249.49     84.30 o
   0   4   8       39.14       45.50     33.23 o
   1   4   8       23.53      159.08     43.44 o
   2   4   8    44050.20    44098.16    788.70 o
   3   4   8    14110.27    15405.09    641.91 o
   4   4   8     2194.85     2236.68    102.00 o
   5   4   8       24.43      129.22     83.31 o
   6   4   8    12554.36    11415.53    981.82 o
   7   4   8    17138.99    18539.75    457.20 o
   8   4   8     4057.19     4191.58    173.10 o
   9   4   8     2618.85     2799.79    145.87 o
  10   4   8      943.20      877.24    263.56 o
  11   4   8     1853.33     1647.77    280.20 o
 -15   5   8     1938.05     1938.81    272.46 o
 -14   5   8     2111.20     1906.32    117.24 o
 -13   5   8    11643.31    11342.05    985.84 o
 -12   5   8     2781.42     2754.94    170.17 o
 -11   5   8    13166.69    11449.94    966.60 o
 -10   5   8     1617.15     1499.07     79.48 o
  -9   5   8     1777.73     1837.27     67.19 o
  -8   5   8      174.57      302.01     53.82 o
  -7   5   8    50165.62    25096.03  10669.56 o
  -6   5   8      187.92      199.71     57.48 o
  -5   5   8     3375.82     3582.61    138.93 o
  -4   5   8     7442.65     7235.36    369.75 o
  -3   5   8    92325.18    92771.15   3562.68 o
  -2   5   8    12329.58    13501.24    359.16 o
  -1   5   8     5306.82     5718.27    125.10 o
   0   5   8      486.03      456.14     48.34 o
   1   5   8    33980.93    29837.93   4669.42 o
   2   5   8     8617.17     8876.43    188.38 o
   3   5   8    13294.19    13566.04    492.26 o
   4   5   8     2549.62     2680.93     85.48 o
   5   5   8       84.50      111.41     83.69 o
   6   5   8       90.99      128.38     77.60 o
   7   5   8    37679.35    36249.26   1870.66 o
   8   5   8      478.20      613.32     82.22 o
   9   5   8        0.79       35.87    179.84 o
  10   5   8      307.58      321.29    119.53 o
 -15   6   8      130.40      254.47    179.38 o
 -14   6   8      593.53      481.06     70.52 o
 -13   6   8      655.92      709.33     81.02 o
 -12   6   8    30626.36    30757.82   1730.37 o
 -11   6   8       42.25      -41.67    121.11 o
 -10   6   8     6298.89     6561.35    235.64 o
  -9   6   8     8101.14     8187.97    281.14 o
  -8   6   8    58101.56    50698.18   2167.44 o
  -7   6   8      600.46      825.63    109.90 o
  -6   6   8     8374.01     5762.04   1600.75 o
  -5   6   8     1512.18     1546.43     74.43 o
  -4   6   8    20515.55    20795.82    772.98 o
  -3   6   8      229.24      293.65     60.39 o
  -2   6   8    31875.94    30090.40   1115.25 o
  -1   6   8     2108.16     1952.54     89.37 o
   0   6   8     2409.54     2539.53     83.20 o
   1   6   8     4133.99     4823.07    589.77 o
   2   6   8    74667.03    79025.63   2792.82 o
   3   6   8      219.88      344.18     56.25 o
   4   6   8     3804.38     3709.14    139.03 o
   5   6   8     3307.89     3543.83    142.03 o
   6   6   8    35964.54    34221.76   2276.49 o
   7   6   8      695.95      767.18    122.58 o
   8   6   8      995.78      889.84    102.00 o
   9   6   8        0.55      124.56     81.15 o
  10   6   8      801.46      936.00    135.54 o
 -14   7   8      370.34      385.19    106.70 o
 -13   7   8    14971.42    13679.60    915.38 o
 -12   7   8        3.20       60.61     69.16 o
 -11   7   8     6171.62     6305.87    229.33 o
 -10   7   8       55.46       66.52     42.01 o
  -9   7   8     1124.99     1323.63    218.70 o
  -8   7   8      736.47      744.57     84.50 o
  -7   7   8    40756.27    39078.63   1001.68 o
  -6   7   8      293.84      338.18     77.07 o
  -5   7   8     7487.05     7736.06    231.40 o
  -4   7   8     5514.70     5706.68    263.33 o
  -3   7   8    91292.99    90715.31   3322.80 o
  -2   7   8      126.83      231.49     48.80 o
  -1   7   8     3957.46     3811.75    122.26 o
   0   7   8     5054.12     5490.12    609.69 o
   1   7   8    39625.05    38455.57   1412.69 o
   2   7   8     1731.50     2139.14    111.69 o
   3   7   8     4732.59     4982.25    163.96 o
   4   7   8       44.75       73.32     44.86 o
   5   7   8       77.92      136.57     76.90 o
   6   7   8     3446.96     3793.18    138.60 o
   7   7   8    18387.35    18599.11    554.28 o
   8   7   8     1041.63     1087.86    153.86 o
   9   7   8      260.94      336.24    154.18 o
  10   7   8     2850.67     2899.30    216.79 o
 -14   8   8     2076.40     2261.33    300.81 o
 -13   8   8       20.19     -156.95    185.99 o
 -12   8   8    11469.61    12194.34    622.73 o
 -11   8   8      473.01      275.49     78.62 o
 -10   8   8     7168.69     7661.50    413.68 o
  -9   8   8      217.94      279.41     58.18 o
  -8   8   8    26760.75    27404.02   1261.23 o
  -7   8   8     4797.09     4742.00    278.71 o
  -6   8   8     3268.33     3598.24    219.61 o
  -5   8   8      398.27      449.14     47.36 o
  -4   8   8     7654.86     8045.29   1064.11 o
  -3   8   8     5272.87     5500.51    187.22 o
  -2   8   8     4727.51     4779.87    339.03 o
  -1   8   8       47.50      233.14    135.69 o
   0   8   8     3139.30     2959.67    200.09 o
   1   8   8     6848.56     7254.99    243.64 o
   2   8   8    28554.35    28626.88   1640.33 o
   3   8   8     3475.14     3423.79    131.29 o
   4   8   8      325.08      344.32     52.40 o
   5   8   8     7090.57     7294.17    292.24 o
   6   8   8    18466.10    18628.26    472.66 o
   7   8   8     4243.31     4576.32    272.36 o
   8   8   8       32.57       42.55     61.40 o
   9   8   8     3294.08     3049.98    388.68 o
 -13   9   8     1643.66     1612.57    153.60 o
 -12   9   8     3911.85     4176.69    752.11 o
 -11   9   8      450.91      544.21     78.47 o
 -10   9   8     1855.41     2057.46    144.83 o
  -9   9   8      964.86      981.79     95.30 o
  -8   9   8     1896.12     1959.39    157.45 o
  -7   9   8     1658.80     1764.23    147.14 o
  -6   9   8      213.53       62.98     73.15 o
  -5   9   8     4338.59     4239.27    278.88 o
  -4   9   8      896.33      883.87     71.25 o
  -3   9   8    10849.61    10949.83    395.38 o
  -2   9   8     6510.98     6583.50    457.23 o
  -1   9   8     1683.77     1736.07    108.68 o
   0   9   8     2410.49     2295.80    117.94 o
   1   9   8     5848.34     6247.31    255.50 o
   2   9   8    10015.62    11109.84    488.70 o
   3   9   8      113.87      151.27     54.32 o
   4   9   8     1771.97     1754.31    113.56 o
   5   9   8     1270.89     1227.42     80.05 o
   6   9   8     4625.61     4486.13    223.57 o
   7   9   8     1166.67     1035.33    109.26 o
   8   9   8       86.08      115.94    109.96 o
   9   9   8     1395.16     1349.81    200.24 o
 -13  10   8      362.69      149.77    145.45 o
 -12  10   8      620.09      494.88    115.66 o
 -11  10   8       13.17      226.27    172.32 o
 -10  10   8     3527.15     3011.45    310.86 o
  -8  10   8      670.82      576.85     58.94 o
  -7  10   8     7677.09     8223.92    305.07 o
  -6  10   8     1321.75     1490.10     86.54 o
  -5  10   8     2219.43     2287.81     88.57 o
  -4  10   8     1781.14     2035.10    130.50 o
  -3  10   8    13185.15    13106.18   1076.74 o
  -2  10   8        0.46       38.30     44.60 o
  -1  10   8     3980.08     4316.20    131.98 o
   0  10   8     6810.61     6987.29    375.23 o
   1  10   8     1529.98     1864.75    164.71 o
   2  10   8      290.87      290.20     48.90 o
   3  10   8     2057.14     2039.94    116.47 o
   4  10   8     1981.19     1909.27     96.67 o
   5  10   8      771.34      797.52     75.06 o
   6  10   8     1631.78     1825.97    272.05 o
   7  10   8     8703.42     8606.86    622.25 o
   8  10   8      142.78      186.86     93.97 o
 -12  11   8     5130.91     4950.70    416.26 o
 -11  11   8       50.67       99.08    148.19 o
 -10  11   8     1274.11     1281.10    135.20 o
  -9  11   8     3307.37     3273.96    484.79 o
  -8  11   8     3744.33     3539.66    363.33 o
  -7  11   8      899.56     1120.66    290.49 o
  -6  11   8      673.60      609.63     85.72 o
  -5  11   8     3806.40     3542.70    136.02 o
  -4  11   8       10.71      -19.25     63.97 o
  -3  11   8      792.00      772.56     98.75 o
  -2  11   8     5478.11     5595.33    360.17 o
  -1  11   8      582.61      704.63     78.59 o
   0  11   8      535.41      569.44     70.58 o
   1  11   8     1965.57     2360.41    175.28 o
   2  11   8    14198.19    15108.71    916.89 o
   3  11   8       25.15       42.87     57.83 o
   4  11   8     3530.05     4117.67    202.22 o
   5  11   8     4402.28     4341.45    192.86 o
   6  11   8     2541.86     2098.52    308.36 o
   7  11   8       40.96      178.54     78.65 o
 -11  12   8        3.62      -64.14    163.48 o
 -10  12   8      427.24      161.60    109.11 o
  -9  12   8       70.98      -29.60     70.75 o
  -8  12   8     5060.28     4399.29    397.02 o
  -7  12   8     3824.03     3704.72    288.21 o
  -6  12   8        4.51       47.57     84.24 o
  -5  12   8     2552.04     2911.26    139.24 o
  -4  12   8     2187.55     2169.53    130.94 o
  -3  12   8     2202.30     2319.25    156.98 o
  -2  12   8      790.58     1198.07    154.24 o
  -1  12   8     2341.05     2205.09    176.52 o
   0  12   8     1197.90     1121.69    159.04 o
   1  12   8       12.17        6.72     68.45 o
   2  12   8     1803.10     1674.19    176.77 o
   3  12   8       66.45       64.98     67.34 o
   4  12   8      154.98      122.85     94.76 o
   5  12   8       44.23      -22.42     85.41 o
   6  12   8     1015.07      859.66    145.13 o
 -10  13   8     3190.16     2808.69    351.54 o
  -9  13   8     1235.55     1003.62    134.58 o
  -8  13   8      704.97      866.39    247.51 o
  -7  13   8        3.10      -99.35     99.35 o
  -6  13   8     1094.45     1259.30    113.89 o
  -5  13   8      444.66      392.02    115.34 o
  -4  13   8      263.01      259.97     55.74 o
  -3  13   8     3894.74     3387.75    451.99 o
  -2  13   8      795.77      836.79    109.95 o
  -1  13   8      875.76      631.86     68.85 o
   0  13   8      394.84      503.25    125.83 o
   1  13   8     2197.85     2339.44    235.27 o
   2  13   8      520.49      562.11    107.44 o
   3  13   8     1236.09     1378.01    195.88 o
   4  13   8     3090.44     2840.31    342.62 o
  -8  14   8     2005.29     2160.03    229.43 o
  -7  14   8        6.84       72.19    130.00 o
  -6  14   8      514.52      469.99     94.52 o
  -5  14   8     4762.46     3905.61    739.91 o
  -4  14   8      796.67      555.96    182.13 o
  -3  14   8       48.32       25.15    104.92 o
  -2  14   8     1778.08     1601.51    121.93 o
  -1  14   8     4671.60     4787.59    208.63 o
   0  14   8      204.16      166.76     93.07 o
   1  14   8      182.74      242.52     76.08 o
   2  14   8        7.85       38.03     74.59 o
   3  14   8      227.02      313.52     77.55 o
   4  14   8      798.75      490.90    139.30 o
  -6  15   8      525.19      127.28    183.41 o
  -5  15   8      280.47      508.23    233.57 o
  -4  15   8      129.39       75.36    103.22 o
  -3  15   8       18.97       -6.99     77.36 o
  -2  15   8      312.50      439.30     93.48 o
  -1  15   8     1832.33     1934.24    142.38 o
   0  15   8     1573.20     1614.39    151.83 o
   1  15   8        1.22     -100.91    100.91 o
   2  15   8      826.69      513.92    171.30 o
 -15   0   9     3215.76     2860.71    307.54 o
 -13   0   9     5525.56     5872.36   2034.07 o
 -11   0   9    12833.73    12922.39    908.66 o
  -9   0   9     3237.00     3862.11    405.95 o
  -7   0   9     4951.68     4126.24    763.64 o
  -5   0   9     4675.28     4751.39    197.24 o
  -3   0   9     4029.71     4373.56    243.24 o
  -1   0   9    40803.64    43235.45   1661.93 o
   1   0   9       18.85      -16.11     45.55 o
   3   0   9    34541.30    35396.79    940.41 o
   5   0   9     1839.49     1810.93    103.28 o
   7   0   9     3179.96     2925.19    170.67 o
   9   0   9     5158.50     4752.17    361.76 o
 -15   1   9      149.19      188.84    100.49 o
 -14   1   9       21.15        2.29     85.78 o
 -13   1   9       15.78       54.23     51.42 o
 -12   1   9      498.23      367.18    111.75 o
 -11   1   9     6937.04     7094.72    509.94 o
 -10   1   9     3957.52     3943.53    193.03 o
  -9   1   9      499.95      582.32     56.35 o
  -8   1   9     4518.64     4617.33    191.83 o
  -7   1   9    13532.87    12766.41    353.29 o
  -6   1   9    25689.47    24335.36   1230.03 o
  -5   1   9      715.63      764.23     70.91 o
  -4   1   9      263.32      206.84     43.00 o
  -3   1   9     2266.95     2183.36    156.75 o
  -2   1   9    30341.12    28155.23   2181.76 o
  -1   1   9     4009.24     4021.02    144.66 o
   0   1   9       41.50      -28.42     30.61 o
   1   1   9      787.98      732.10     46.09 o
   2   1   9     2919.13     2897.28    229.84 o
   3   1   9     6273.42     6625.00    221.92 o
   4   1   9    14709.77    15373.54    755.00 o
   5   1   9       44.20       25.11     30.04 o
   6   1   9      132.62      192.40     43.27 o
   7   1   9     4727.38     4368.02    237.45 o
   8   1   9    19497.21    17785.47   1325.52 o
   9   1   9       19.89       27.03    152.31 o
  10   1   9      848.74      883.27    126.25 o
 -15   2   9     2677.25     2686.42    155.35 o
 -14   2   9      830.46      835.30    128.05 o
 -13   2   9     1399.71     1436.06    101.55 o
 -12   2   9    14150.47    12774.19    666.46 o
 -11   2   9     8058.97     8434.53    276.15 o
 -10   2   9      945.24     1019.59     61.16 o
  -9   2   9      249.22      252.78     44.65 o
  -8   2   9     8787.46     9431.74    440.46 o
  -7   2   9     1805.74     1797.58    140.38 o
  -6   2   9    11148.41    10309.47    946.03 o
  -5   2   9     5808.39     6306.35    292.36 o
  -4   2   9       98.58      124.09     43.87 o
  -3   2   9      481.86      487.98     52.55 o
  -2   2   9    50734.17    48504.11   1176.97 o
  -1   2   9    29246.53    26889.59   1258.48 o
   0   2   9       20.90       76.92     26.67 o
   1   2   9      792.47      877.41     55.15 o
   2   2   9    20364.23    20856.96    487.27 o
   3   2   9    24485.37    23800.82   1894.17 o
   4   2   9     1363.99     1489.76    100.65 o
   5   2   9      204.10      145.55     43.46 o
   6   2   9      938.91     1086.46     81.80 o
   7   2   9     3519.65     3347.59    232.93 o
   8   2   9     5726.08     5970.11    235.18 o
   9   2   9     1847.55     1880.85    107.26 o
  10   2   9       54.03      246.35    118.36 o
 -15   3   9      668.39      229.84    137.95 o
 -14   3   9      542.50      419.88    192.20 o
 -13   3   9       97.20        4.20     49.15 o
 -12   3   9        7.65       57.43     52.86 o
 -11   3   9    12279.93    12498.66    368.81 o
 -10   3   9    11183.39    11244.83    357.00 o
  -9   3   9     1047.41      986.09     66.79 o
  -8   3   9     3111.39     3232.35    145.73 o
  -7   3   9    43324.23    48772.90   1339.24 o
  -6   3   9    20925.32    20205.35    543.50 o
  -5   3   9       33.21       71.05     40.68 o
  -4   3   9      496.56      538.81     70.45 o
  -3   3   9    21020.84    20733.61    564.19 o
  -2   3   9     9688.48    10149.37    290.87 o
  -1   3   9     7514.71     7735.43    250.08 o
   0   3   9      285.71      273.54     57.62 o
   1   3   9       63.48       93.94     44.44 o
   2   3   9       42.65      -49.68     65.16 o
   3   3   9    46741.17    48437.82   1549.00 o
   4   3   9    12564.65    12813.21    432.52 o
   5   3   9       10.13       37.55     40.69 o
   6   3   9        6.19       57.89     67.23 o
   7   3   9    25931.83    25891.59    954.03 o
   8   3   9     6564.18     6725.69    229.60 o
   9   3   9        1.90      -78.53     78.53 o
  10   3   9        0.06      143.12     88.51 o
 -15   4   9     7228.03     6234.12    296.97 o
 -14   4   9      282.24      222.43    120.83 o
 -13   4   9      272.29      251.58     69.30 o
 -12   4   9    15554.02    15673.75    552.58 o
 -11   4   9     6887.17     7052.60    302.56 o
 -10   4   9       58.39       95.56     40.84 o
  -9   4   9      294.11      385.28     54.65 o
  -8   4   9      553.26      698.26     63.68 o
  -7   4   9     3658.39     3779.82    174.91 o
  -6   4   9    18796.16    20554.78   1100.49 o
  -5   4   9     8345.92     8658.13    307.65 o
  -4   4   9     2215.65     1911.80    173.58 o
  -3   4   9      696.44      845.72    168.03 o
  -2   4   9    58487.43    62303.50   2301.06 o
  -1   4   9    13172.39    13143.77    559.66 o
   0   4   9      268.31      258.00     58.70 o
   1   4   9       39.09       15.93     37.87 o
   2   4   9    29002.22    29600.60   1059.28 o
   3   4   9     5127.38     4782.57    450.90 o
   4   4   9      346.55      617.11    129.09 o
   5   4   9       20.46       74.74     42.70 o
   6   4   9       77.24      162.51     62.96 o
   7   4   9       61.78       93.31     72.60 o
   8   4   9     3373.73     3903.82    361.80 o
   9   4   9      662.40      649.58    127.59 o
  10   4   9      141.40      458.06    160.36 o
 -15   5   9      175.10       18.45    306.43 o
 -14   5   9      893.82     1068.35    125.53 o
 -13   5   9     2340.20     1916.44    123.93 o
 -12   5   9     2500.59     2494.00    166.08 o
 -11   5   9     7993.58     7919.09    346.57 o
 -10   5   9     8498.41     8365.24    517.53 o
  -9   5   9     3765.88     4127.15    180.89 o
  -8   5   9     3756.57     4141.32    167.07 o
  -7   5   9    22330.16    20892.52   1119.34 o
  -6   5   9     5816.73     6067.09    218.05 o
  -5   5   9     1093.23     1057.61     82.55 o
  -4   5   9     1654.36     1858.58    138.34 o
  -3   5   9     1951.46     1968.98    131.49 o
  -2   5   9     4732.15     5224.36    389.84 o
  -1   5   9        5.51      110.25     42.19 o
   0   5   9     6754.01     6828.88    297.45 o
   1   5   9     7478.92     5553.42   1348.27 o
   2   5   9     1763.00     2173.12     77.49 o
   3   5   9    10876.45    11001.23    341.52 o
   4   5   9      940.56     1208.89     60.91 o
   5   5   9       46.28      -43.63     65.67 o
   6   5   9      471.74      373.35    119.70 o
   7   5   9     9427.53    10262.38   1320.93 o
   8   5   9      359.70      436.13     73.14 o
   9   5   9     1557.30     1485.47    137.74 o
  10   5   9      802.33      633.38    134.05 o
 -14   6   9      234.35      203.17     79.49 o
 -13   6   9     1256.61     1230.79    190.06 o
 -12   6   9       15.77      -48.10     54.32 o
 -11   6   9      373.66      270.28     50.34 o
 -10   6   9     1889.62     2053.43    211.80 o
  -9   6   9     6104.77     6074.40    429.85 o
  -8   6   9     5181.53     5270.62    222.82 o
  -7   6   9     3664.23     4043.56    283.24 o
  -6   6   9      242.24      297.56     54.31 o
  -5   6   9     9007.22     8942.90    417.15 o
  -4   6   9    10125.54    10474.85    453.77 o
  -3   6   9     5768.97     5721.44    264.18 o
  -2   6   9     4851.15     3806.71    789.61 o
  -1   6   9     1824.48     2405.88    189.58 o
   0   6   9      385.24      307.04     58.51 o
   1   6   9      274.93      354.86     42.58 o
   2   6   9      594.66      661.47     49.12 o
   3   6   9      573.24      763.45     88.82 o
   4   6   9     1329.10     1519.80    113.36 o
   5   6   9     6139.12     6117.65    305.73 o
   6   6   9     4118.11     4058.53    241.16 o
   7   6   9      197.45      206.23    157.29 o
   8   6   9      117.18      -36.09     97.10 o
   9   6   9     1575.14     1627.94    220.51 o
 -14   7   9     5486.13     5174.67    550.23 o
 -13   7   9     5603.86     4804.36    251.94 o
 -12   7   9     5290.44     5216.65    412.83 o
 -11   7   9      213.31      230.19     71.32 o
 -10   7   9     2672.92     2791.90     86.10 o
  -9   7   9     1080.61     1220.94     55.47 o
  -8   7   9     6083.64     6230.55    333.71 o
  -7   7   9     1852.55     1601.10    176.36 o
  -6   7   9      755.01     1084.42    122.45 o
  -5   7   9     2531.16     2566.80    139.45 o
  -4   7   9     7519.96     7359.60    179.38 o
  -3   7   9    16648.36    17569.46    463.75 o
  -2   7   9      238.42      272.52     36.31 o
  -1   7   9     3561.35     3936.76    107.56 o
   0   7   9    12624.26    12479.48    394.20 o
   1   7   9    12349.75    13009.43    572.24 o
   2   7   9     3961.63     4019.49    175.21 o
   3   7   9     3074.31     3050.15    104.66 o
   4   7   9       39.86       23.92     43.89 o
   5   7   9      442.68      489.89    104.98 o
   6   7   9      866.36      661.49    202.11 o
   7   7   9     1698.43     1601.77    280.02 o
   8   7   9      882.46      853.41    105.65 o
   9   7   9     1403.84     1557.72    155.69 o
 -13   8   9      277.10      303.34    122.09 o
 -12   8   9     8244.57     8220.49    465.49 o
 -11   8   9      219.12      247.95     63.76 o
 -10   8   9     2356.60     2118.08    119.25 o
  -9   8   9    12628.24    13420.56    561.27 o
  -8   8   9    15839.48    16338.96    941.72 o
  -7   8   9     1799.18     1963.63    235.08 o
  -6   8   9     9820.25    10133.13    263.47 o
  -5   8   9    15135.21    16122.22    457.74 o
  -4   8   9     7335.92     7458.18    326.92 o
  -3   8   9    13662.01    13889.86    348.04 o
  -2   8   9    19903.14    20987.33    494.54 o
  -1   8   9      728.54      657.63     52.03 o
   0   8   9      443.78      574.66     55.00 o
   1   8   9      207.06      132.33     59.81 o
   2   8   9    18627.11    18783.00    720.24 o
   3   8   9      205.32      165.11     63.65 o
   4   8   9      804.47      982.23    230.95 o
   5   8   9     8249.36     8437.36    351.39 o
   6   8   9     5829.81     5313.85    346.17 o
   7   8   9     2122.30     2034.80    335.02 o
   8   8   9     3205.79     2012.29    361.61 o
 -13   9   9     1198.45     1223.46    141.22 o
 -12   9   9     2431.05     2753.95    299.90 o
 -11   9   9    12506.41    12636.94    702.70 o
 -10   9   9     1702.76     1962.23    126.97 o
  -9   9   9      196.56      124.78     73.75 o
  -8   9   9     4175.49     4374.26    316.93 o
  -7   9   9    30792.60    31328.60   1036.78 o
  -6   9   9      190.32       98.96     50.39 o
  -5   9   9       12.69      -18.63     53.10 o
  -4   9   9     3823.26     3862.00    213.03 o
  -3   9   9    18313.48    19919.64   1767.04 o
  -2   9   9     1487.89     1549.09     94.04 o
  -1   9   9     6486.34     6728.13    356.04 o
   0   9   9    14195.72    13937.48    716.24 o
   1   9   9     3323.92     3148.58    185.68 o
   2   9   9     8059.67     7996.52    530.80 o
   3   9   9    19218.22    18012.18    678.21 o
   4   9   9     1185.08     1211.85     71.13 o
   5   9   9      344.21      332.19    217.07 o
   6   9   9      973.25      806.88    190.59 o
   7   9   9    14739.33    11593.51   1780.84 o
   8   9   9      177.89      221.88    109.46 o
 -12  10   9    11849.93    11167.63    525.84 o
 -11  10   9      120.78      359.46    174.36 o
 -10  10   9        9.46       17.96     78.87 o
  -9  10   9     7549.15     8748.68   1167.61 o
  -8  10   9     2834.29     1752.74    392.28 o
  -7  10   9     1273.09     1260.44    158.03 o
  -6  10   9     8183.13     7909.84    626.14 o
  -5  10   9     4376.71     5262.57    266.92 o
  -4  10   9       11.27       10.36     66.34 o
  -3  10   9     3493.03     3429.53    146.08 o
  -2  10   9    40326.76    42950.80    968.58 o
  -1  10   9      141.97      254.14     45.99 o
   0  10   9     1748.70     1415.88    104.63 o
   1  10   9        5.44       76.38     53.44 o
   2  10   9    19799.40    20329.00   1129.73 o
   3  10   9      947.81      773.04    116.46 o
   5  10   9     2999.90     2854.62    120.43 o
   6  10   9     1669.88     1548.54    428.13 o
   7  10   9     4323.42     4384.34    300.07 o
 -11  11   9     6332.87     6570.64    519.90 o
 -10  11   9     1338.79     1186.45    216.38 o
  -9  11   9      109.70       10.47    140.12 o
  -8  11   9        6.76       -4.51     75.16 o
  -7  11   9    24791.12    25077.88   1160.48 o
  -6  11   9      890.80      660.94     87.82 o
  -5  11   9     2234.33     2176.43    152.75 o
  -4  11   9     4691.30     4762.86    236.47 o
  -3  11   9     7283.45     7443.15    259.65 o
  -2  11   9     3934.02     4298.81    351.75 o
  -1  11   9      221.95      137.13     64.69 o
   0  11   9     6141.77     6300.00    271.90 o
   1  11   9       77.75      120.48     79.53 o
   2  11   9     4098.03     4793.25    261.56 o
   3  11   9     9816.07     9291.77    647.97 o
   4  11   9     2689.88     2354.96    438.17 o
   5  11   9     2355.90     2052.41    174.36 o
   6  11   9      671.07      785.49    190.84 o
 -10  12   9     2249.65     2156.81    312.96 o
  -9  12   9     1487.18     1264.84    187.03 o
  -8  12   9      562.21      380.24     72.94 o
  -7  12   9      567.54      640.82    105.81 o
  -6  12   9      173.64       97.22    129.00 o
  -5  12   9     1774.07     1871.49    164.06 o
  -4  12   9      255.37      291.38     76.01 o
  -3  12   9        2.98       85.92     75.07 o
  -2  12   9     9528.74     9258.22    349.95 o
  -1  12   9     5733.38     6133.81   1032.35 o
   0  12   9     2553.24     2278.57    156.88 o
   1  12   9       61.70       37.82    107.05 o
   2  12   9     4536.54     5410.08    283.32 o
   3  12   9     6796.53     6307.78    562.47 o
   4  12   9     2809.81     1674.92    705.69 o
   5  12   9      370.95      423.17    105.44 o
  -9  13   9       10.18       17.00    134.04 o
  -8  13   9      824.00      744.50    244.14 o
  -7  13   9     1576.21     1356.63    273.69 o
  -6  13   9     8410.62     7562.45    755.60 o
  -5  13   9     2557.50     2748.21    194.18 o
  -4  13   9       68.02      117.21     75.74 o
  -3  13   9       10.59       45.89     60.38 o
  -2  13   9     5147.33     5035.71    212.18 o
  -1  13   9     3366.83     3508.50    174.95 o
   0  13   9       16.41       10.61     70.71 o
   1  13   9     1738.58     1492.31    165.96 o
   2  13   9        5.31     -212.58    212.58 o
   3  13   9       41.23        3.27    116.34 o
   4  13   9     2672.16     2930.60    697.50 o
  -7  14   9      260.94      244.85    120.59 o
  -6  14   9     1661.54     1320.44    202.37 o
  -5  14   9      328.63      195.93    150.46 o
  -4  14   9      294.03       95.14    116.56 o
  -3  14   9      490.66      657.93     93.54 o
  -2  14   9      495.58      705.01    250.28 o
  -1  14   9     6992.35     7074.46    477.79 o
   0  14   9     1195.32     1174.33    117.92 o
   1  14   9       69.18      174.01     93.13 o
   2  14   9      174.50      385.23    122.38 o
  -5  15   9     1278.18     1326.64    137.16 o
  -4  15   9       28.30     -140.11    140.11 o
  -3  15   9      382.96      206.20    268.22 o
  -2  15   9     2700.56     2692.70    205.18 o
  -1  15   9     1718.35     1566.55    277.35 o
   0  15   9       34.18      -91.22     91.22 o
 -14   0  10     2484.71     2652.98    229.00 o
 -12   0  10       16.25      -43.68     56.73 o
 -10   0  10    47758.47    39388.96   2810.20 o
  -8   0  10     5051.95     5763.09    418.47 o
  -6   0  10   161147.28   100402.93   5457.15 o
  -4   0  10     1042.05     1063.36     75.99 o
  -2   0  10    43139.95    41433.31   2097.33 o
   0   0  10    10030.81    10733.45    728.06 o
   2   0  10        1.22        1.41     77.71 o
   4   0  10    83121.84    91026.19   2785.35 o
   6   0  10        0.10      199.70    146.55 o
   8   0  10    45813.17    45472.93   2021.53 o
 -15   1  10    18851.83    23494.83   1115.00 o
 -14   1  10      102.06      227.00     91.54 o
 -13   1  10     2661.97     2445.37    139.02 o
 -12   1  10      371.58      357.56     66.88 o
 -11   1  10    32700.76    31912.36   1260.88 o
 -10   1  10      114.56       68.67     45.98 o
  -9   1  10      308.23      322.86     63.14 o
  -8   1  10     3100.97     3035.11    277.50 o
  -7   1  10     2895.46     3216.78    137.55 o
  -6   1  10     2601.83     2488.71    127.78 o
  -5   1  10    30889.11    29571.23   1096.74 o
  -4   1  10     2280.25     2295.39    259.96 o
  -3   1  10     3978.53     4405.93    242.63 o
  -2   1  10     7489.39     7766.10   1107.91 o
  -1   1  10   117277.20   122841.44   8257.44 o
   0   1  10      220.67      185.67     40.92 o
   1   1  10      879.71      956.02    126.69 o
   2   1  10     2648.49     2708.23    102.39 o
   3   1  10    52530.54    43833.69   2403.78 o
   4   1  10     1816.31     1874.27    100.28 o
   5   1  10     1631.47     1795.17    141.94 o
   6   1  10     1101.88     1153.98    127.72 o
   7   1  10     2054.90     2186.65    119.33 o
   8   1  10       13.40      109.78     98.84 o
   9   1  10    10384.35     8804.79   1282.11 o
 -15   2  10       24.22      120.87     89.18 o
 -14   2  10     4113.28     4430.63    511.81 o
 -13   2  10     1383.19     1327.93    125.98 o
 -12   2  10     1624.78     1835.37    256.27 o
 -11   2  10     7958.72     7960.18    627.57 o
 -10   2  10    30154.63    29434.38   1292.12 o
  -9   2  10     2007.09     2062.58    154.13 o
  -8   2  10     7870.28     8360.96    371.91 o
  -7   2  10    16815.80    16001.80    765.02 o
  -6   2  10    47025.72    48201.42   1212.46 o
  -5   2  10     1312.07     1270.02    131.32 o
  -4   2  10     3145.78     3039.02    138.30 o
  -3   2  10      412.51      410.27     40.43 o
  -2   2  10    10382.63    10582.15    504.01 o
  -1   2  10       79.54       97.42     37.30 o
   0   2  10     8924.13     8625.19    736.54 o
   1   2  10    12760.34    12170.80   1059.43 o
   2   2  10      396.55      332.89    142.20 o
   3   2  10     3413.74     3314.69    151.55 o
   4   2  10    22041.32    21731.80    691.77 o
   5   2  10        0.72      112.32     69.97 o
   6   2  10      582.48      539.32     73.79 o
   7   2  10      644.34      594.52     71.46 o
   8   2  10    17730.33    15236.84    820.60 o
   9   2  10     2488.45     2001.40    183.63 o
 -15   3  10     2195.86     1920.29    193.86 o
 -14   3  10        0.17      131.04     63.75 o
 -13   3  10     3843.41     3730.65    332.52 o
 -12   3  10     5571.92     5568.46    190.94 o
 -11   3  10     3439.57     3886.84    151.09 o
 -10   3  10     1541.73     1698.10    116.86 o
  -9   3  10     5487.45     5875.90    377.76 o
  -8   3  10     3450.55     3450.96    345.64 o
  -7   3  10      461.17      521.82     71.18 o
  -6   3  10     2058.78     2214.70    192.13 o
  -5   3  10     8654.41     8917.89    294.10 o
  -4   3  10     6232.79     6383.71    758.16 o
  -3   3  10     3080.21     3097.29    228.38 o
  -2   3  10    16960.00    17353.99    547.12 o
  -1   3  10    14501.91    13716.98    341.92 o
   0   3  10     4382.62     4265.09    175.21 o
   1   3  10      671.78      613.93     76.68 o
   2   3  10      225.42      254.01     92.16 o
   3   3  10     2807.29     2828.08    123.61 o
   4   3  10     3776.76     4016.45    150.27 o
   5   3  10     4330.16     4278.50    259.74 o
   6   3  10     5773.73     6039.31    311.81 o
   7   3  10        8.01      -64.77     64.77 o
   8   3  10      154.31       75.21     66.81 o
   9   3  10     3596.45     3003.06    231.91 o
 -15   4  10      453.86      513.00    138.28 o
 -14   4  10     1303.75     1580.26    141.10 o
 -13   4  10     7260.87     7369.13    475.17 o
 -12   4  10      120.58      120.91     49.55 o
 -11   4  10     5800.89     6114.85    312.76 o
 -10   4  10      216.48      186.39     59.84 o
  -9   4  10      219.90      235.46     62.39 o
  -8   4  10     1190.23     1245.73     81.31 o
  -7   4  10     9705.44     9616.78    356.37 o
  -6   4  10     3097.78     3312.33    174.25 o
  -5   4  10     4641.48     4591.96    342.99 o
  -4   4  10     5786.57     5506.62    204.70 o
  -3   4  10     2266.96     2496.04    129.30 o
  -2   4  10     3761.28     4039.49    318.44 o
  -1   4  10      704.85      740.37    114.20 o
   0   4  10     8725.56     9377.66    253.67 o
   1   4  10     9108.03     9256.88    280.21 o
   2   4  10     2339.75     2260.47    136.66 o
   3   4  10     1962.16     2053.41    174.01 o
   4   4  10      257.55      328.57     84.05 o
   5   4  10      436.89      550.90     92.64 o
   6   4  10     1586.39     1552.53     78.75 o
   7   4  10      458.40      341.77     78.28 o
   8   4  10      416.87      535.78    135.31 o
   9   4  10     3503.12     4197.50    341.71 o
 -14   5  10        6.36       81.51    100.14 o
 -13   5  10     1567.02     1637.70    158.38 o
 -12   5  10      637.87      541.17     81.49 o
 -11   5  10     6522.93     6509.16    248.00 o
 -10   5  10      857.55      942.04     71.23 o
  -9   5  10     8581.67     9903.07    599.77 o
  -8   5  10     6693.25     6789.23    423.95 o
  -7   5  10     5051.81     4896.22    219.71 o
  -6   5  10       34.29       -2.38     60.77 o
  -5   5  10      461.49      681.37     63.86 o
  -4   5  10     2441.14     2757.60    201.59 o
  -3   5  10     1115.39     1038.64     77.89 o
  -2   5  10     3951.52     4426.48    204.35 o
  -1   5  10    17243.56    17345.47    462.91 o
   0   5  10     3383.66     3519.36    132.47 o
   1   5  10     5864.52     6154.32    375.46 o
   2   5  10       35.42      -40.83     50.54 o
   3   5  10    10974.02    11136.56    329.55 o
   4   5  10     1346.88     1499.09    100.77 o
   5   5  10     4418.95     4572.47    194.57 o
   6   5  10     2916.67     3022.27    141.24 o
   7   5  10      200.81      270.42     75.02 o
   8   5  10       22.70      118.37    139.31 o
   9   5  10        1.67      -22.00    179.23 o
 -14   6  10     2147.84     1911.99    208.08 o
 -13   6  10      754.03      857.41    147.73 o
 -12   6  10       98.18       62.17     81.70 o
 -11   6  10      225.25      301.47    104.39 o
 -10   6  10     2462.88     2451.68    120.95 o
  -9   6  10        2.72      -10.54     46.78 o
  -8   6  10     1251.86     1072.00    133.15 o
  -7   6  10       93.27      270.00     85.84 o
  -6   6  10    17699.04    19262.46   1130.07 o
  -5   6  10      926.31     1116.81    134.02 o
  -4   6  10     5751.10     5999.09    285.62 o
  -3   6  10     1975.82     2177.91     77.20 o
  -2   6  10    15698.56    16027.32    453.62 o
  -1   6  10      251.34      427.71    101.56 o
   0   6  10     1523.08     1696.55    119.14 o
   1   6  10     2252.75     2350.67    125.91 o
   2   6  10      897.85      964.35     66.59 o
   3   6  10        1.86       46.63     43.57 o
   4   6  10     4618.78     4706.63    320.96 o
   5   6  10      540.45      677.29    114.15 o
   6   6  10     1381.95     1318.12    119.86 o
   7   6  10      529.75      606.16     80.96 o
   8   6  10     8649.38     9940.05    507.97 o
 -14   7  10      759.90      897.53    288.44 o
 -13   7  10      977.53      752.93    140.74 o
 -12   7  10     2447.12     2098.88    162.79 o
 -11   7  10     8467.56     9179.28    312.54 o
 -10   7  10     1317.69     1469.18     64.08 o
  -9   7  10     4187.58     4201.76    290.11 o
  -8   7  10     1705.31     1368.26    113.49 o
  -7   7  10     1084.87      951.05    119.48 o
  -6   7  10     2062.28     1814.92    154.90 o
  -5   7  10      456.67      443.08     53.93 o
  -4   7  10       43.84       26.62     43.84 o
  -3   7  10      214.14      172.79     49.41 o
  -2   7  10     5330.67     4830.85    291.17 o
  -1   7  10    12782.42    13664.59    335.18 o
   0   7  10      831.87      761.05     75.32 o
   1   7  10     6595.52     6821.31    241.71 o
   2   7  10     2397.80     2130.48    221.12 o
   3   7  10    12551.87    12693.36    554.13 o
   4   7  10      596.90      617.50     92.17 o
   5   7  10     6788.70     6492.99    407.89 o
   6   7  10     1843.27     1785.59    164.75 o
   7   7  10      270.60      392.63    109.51 o
   8   7  10        9.47      115.96    210.97 o
 -13   8  10       91.18       51.90    106.76 o
 -12   8  10      271.35      164.52     74.31 o
 -11   8  10     5564.94     5784.17    402.64 o
 -10   8  10      222.29      271.85     55.82 o
  -9   8  10      499.98      435.00     49.13 o
  -8   8  10       15.21       13.56     40.94 o
  -7   8  10    10708.64    10535.29    367.98 o
  -6   8  10     6471.00     6839.48    210.30 o
  -5   8  10     1069.74      802.79     77.02 o
  -4   8  10     7941.55     8429.28    312.22 o
  -3   8  10     1317.62     1395.20    159.31 o
  -2   8  10      936.72      877.45     55.25 o
  -1   8  10     1386.62     1459.72     85.90 o
   0   8  10     3080.37     3299.06    124.93 o
   1   8  10       23.22      -34.33     34.33 o
   2   8  10      333.81      283.92     62.29 o
   3   8  10     2096.38     2210.62    114.83 o
   4   8  10     1293.82     1436.93     92.21 o
   5   8  10      222.05      202.60     95.45 o
   6   8  10     2185.46     1800.01    184.41 o
   7   8  10      598.92      428.69    152.26 o
 -12   9  10     6026.51     4362.22    528.19 o
 -11   9  10      245.64      189.27     87.65 o
 -10   9  10       83.64      206.73    127.64 o
  -9   9  10     4733.94     5666.96    227.75 o
  -8   9  10      642.74      569.01    126.06 o
  -7   9  10     1715.47     1706.32    188.89 o
  -6   9  10     3170.27     3094.68    133.58 o
  -5   9  10     1577.58     1252.07    184.23 o
  -4   9  10      121.81      136.15     39.54 o
  -3   9  10       83.68      137.66     63.99 o
  -2   9  10     7551.59     7516.99    180.47 o
  -1   9  10       10.12       -7.39     37.74 o
   0   9  10       96.31       74.13     51.06 o
   1   9  10     3128.49     3119.55    178.48 o
   2   9  10     2556.78     2623.64    110.27 o
   3   9  10      155.52      186.36     49.91 o
   4   9  10        5.84      -29.59     93.56 o
   5   9  10     4852.26     4453.09    740.86 o
   6   9  10       28.92       16.92     83.92 o
   7   9  10     1108.13     1204.33    307.85 o
 -12  10  10      595.75      502.03    118.44 o
 -11  10  10     3095.31     3128.62    214.36 o
 -10  10  10     1549.06     1147.23    233.80 o
  -9  10  10       12.47       44.55    126.07 o
  -8  10  10      265.10      261.99     79.69 o
  -7  10  10     6304.17     5548.63    832.10 o
  -6  10  10     4734.23     4611.66    669.01 o
  -5  10  10      723.99      969.76    190.80 o
  -4  10  10     3766.61     3430.78    149.12 o
  -3  10  10      885.26      999.43    107.24 o
  -2  10  10     6421.38     5904.58    411.73 o
  -1  10  10      236.19      274.97     62.97 o
   0  10  10     7476.09     8180.99    647.43 o
   1  10  10        1.12        4.97    130.42 o
   2  10  10     2915.21     2713.58    179.58 o
   3  10  10     3936.59     3888.16    256.33 o
   4  10  10     5009.37     4557.49    544.72 o
   5  10  10      561.65      241.00    134.00 o
   6  10  10       33.25     -137.70    190.85 o
 -11  11  10     5279.04     4076.52    230.36 o
 -10  11  10       50.45      154.93    135.76 o
  -9  11  10     5532.09     5668.16    291.29 o
  -8  11  10       69.85      -13.20     82.30 o
  -7  11  10     5941.89     5730.20    326.90 o
  -6  11  10     1583.76     1427.82     99.18 o
  -5  11  10    11772.01    12341.36   3264.37 o
  -4  11  10      123.02      165.18     58.10 o
  -3  11  10     1929.83     1525.40    178.94 o
  -2  11  10     4365.26     4273.35    603.81 o
  -1  11  10    13240.18    13192.05   1017.52 o
   0  11  10     1712.68     1328.75    114.72 o
   1  11  10     1248.47      984.10    127.51 o
   2  11  10      430.63      302.46     75.35 o
   3  11  10     9439.27     8164.23    823.87 o
   4  11  10      533.93      570.11    143.87 o
   5  11  10     4803.74     4732.81    289.77 o
 -10  12  10     9872.44     8941.48   1023.35 o
  -9  12  10      351.14      431.62     77.35 o
  -8  12  10      156.26      362.43    101.24 o
  -7  12  10     2383.17     2330.59    259.20 o
  -6  12  10    16873.12    17629.13   1284.17 o
  -5  12  10     1974.41     1341.15    181.55 o
  -4  12  10     2636.62     2694.19    228.80 o
  -3  12  10      205.83      164.80    113.78 o
  -2  12  10     7326.85     8540.75    784.14 o
  -1  12  10      117.40       87.04     66.70 o
   0  12  10     9256.03     9060.08    887.07 o
   1  12  10        3.78      -65.14     96.16 o
   2  12  10     2358.87     1987.76    226.12 o
   3  12  10     2637.97     3032.76    242.32 o
   4  12  10    12616.05    12497.67   1023.50 o
  -8  13  10      255.58      343.42    173.32 o
  -7  13  10      940.85      859.88    117.15 o
  -6  13  10       17.94     -132.92    233.12 o
  -5  13  10     8515.61     8147.08    563.15 o
  -4  13  10       19.19      -67.43    109.13 o
  -3  13  10      114.04      247.91     90.21 o
  -2  13  10     1129.23     1103.65    115.08 o
  -1  13  10    16574.39    17132.81    708.18 o
   0  13  10     1648.48     1526.53    125.01 o
   1  13  10      143.41      304.21     78.37 o
   2  13  10      310.33      415.55    142.40 o
   3  13  10     4870.90     4644.97    275.08 o
  -6  14  10     7106.69     6595.41    737.59 o
  -5  14  10     1031.52     1005.53    149.17 o
  -4  14  10     1036.82      896.37    192.66 o
  -3  14  10       90.21      131.13     80.81 o
  -2  14  10     2440.40     2236.69    174.44 o
  -1  14  10       22.00      -79.42     79.42 o
   0  14  10     3240.74     2886.43    203.96 o
 -15   0  11    13777.17    11595.31   4150.87 o
 -13   0  11     3705.71     4587.52    296.73 o
 -11   0  11    10142.26    11229.29    643.01 o
  -9   0  11     7193.85     7897.28    618.66 o
  -7   0  11     3100.45     2892.64    362.28 o
  -5   0  11    28368.46    27000.14   1624.29 o
  -3   0  11    10196.45    10793.39    714.73 o
  -1   0  11    22226.99    24259.39   1737.25 o
   1   0  11       92.90       87.07     44.71 o
   3   0  11      201.22      335.29     82.61 o
   5   0  11     2863.72     2844.08    561.97 o
   7   0  11     4398.65     4718.33    281.05 o
 -15   1  11      469.66      833.36    366.91 o
 -14   1  11     3868.27     3989.00    392.60 o
 -13   1  11       53.65       37.75     83.44 o
 -12   1  11     8592.93     9055.15    677.92 o
 -11   1  11      128.45      141.50     70.57 o
 -10   1  11    21708.46    22555.32   1604.32 o
  -9   1  11     7111.47     8003.80    477.28 o
  -8   1  11     8864.90     9992.08    951.91 o
  -7   1  11       35.51       67.53     59.53 o
  -6   1  11    15196.22    16911.25    432.69 o
  -5   1  11     8629.90     8144.44    529.63 o
  -4   1  11    12426.67    12057.77    473.59 o
  -3   1  11      211.60      241.59     98.26 o
  -2   1  11       20.90      -45.85     54.75 o
  -1   1  11     2874.60     3075.38    100.00 o
   0   1  11    25391.68    25529.63   1045.84 o
   1   1  11       15.60       15.51     39.78 o
   2   1  11    10134.51    11236.87    458.97 o
   3   1  11      744.21      827.41     60.27 o
   4   1  11    20307.02    21565.17    652.44 o
   5   1  11     3883.44     4389.92    294.77 o
   6   1  11     1268.21     1362.27    134.60 o
   7   1  11     1285.27      962.59     74.51 o
   8   1  11     2253.58     1156.63    146.82 o
 -15   2  11     6122.83     6495.19    348.17 o
 -14   2  11     5435.65     4828.68    746.11 o
 -13   2  11     2745.78     2590.54    222.19 o
 -12   2  11       39.00      -40.54     40.54 o
 -11   2  11      552.41      635.25     70.69 o
 -10   2  11    10580.09    11552.04    515.39 o
  -9   2  11     5923.65     6674.58    459.35 o
  -8   2  11      762.74      569.31    136.95 o
  -7   2  11     8764.33     9500.25    414.84 o
  -6   2  11     4900.33     5009.76    461.50 o
  -5   2  11    20206.15    20974.86    534.21 o
  -4   2  11     7103.11     6888.58    453.09 o
  -3   2  11    11656.08    11914.71    333.78 o
  -2   2  11     2967.60     3252.19    151.81 o
  -1   2  11    18838.18    18885.99    413.70 o
   0   2  11    34842.02    36124.31    893.85 o
   1   2  11     4240.75     4495.46    190.25 o
   2   2  11     4997.78     4577.23    248.70 o
   3   2  11     2681.80     2763.48    146.34 o
   4   2  11    10556.19    11363.16    289.45 o
   5   2  11     2296.99     2068.15    158.70 o
   6   2  11        1.99      -59.80     66.17 o
   7   2  11     2984.26     2597.30    228.47 o
   8   2  11     1450.52     1299.01    125.54 o
 -14   3  11      502.85      498.20     93.85 o
 -13   3  11      179.33      155.61    123.10 o
 -12   3  11     4049.95     3636.02    249.87 o
 -11   3  11     1390.79     1206.24    160.25 o
 -10   3  11     2861.85     2851.93    125.92 o
  -9   3  11    13326.07    13166.38    606.99 o
  -8   3  11     5815.48     6403.52    251.14 o
  -7   3  11     1496.05     1491.41     62.53 o
  -6   3  11     3958.44     4061.51    169.55 o
  -5   3  11    49352.09    48232.32   2796.35 o
  -4   3  11     1380.59     1411.50    108.60 o
  -3   3  11     5156.00     5421.17    398.84 o
  -2   3  11     1999.23     2024.28     89.24 o
  -1   3  11    18382.94    17794.02    685.44 o
   0   3  11     1900.78     1663.94    109.53 o
   1   3  11     1189.90     1280.95     67.24 o
   2   3  11     7416.63     8482.46    507.60 o
   3   3  11     2832.54     3212.92    224.03 o
   4   3  11     2719.99     2833.22    236.69 o
   5   3  11    19098.23    20321.19   1289.66 o
   6   3  11     1874.79     1791.00    132.54 o
   7   3  11     3743.36     3500.92    181.67 o
 -14   4  11     9997.38     9589.53    795.00 o
 -13   4  11     1082.96      981.42    119.23 o
 -12   4  11      132.18      226.31     91.89 o
 -11   4  11     1103.61     1069.93     54.66 o
 -10   4  11    14782.55    14797.58    505.34 o
  -9   4  11      401.26      502.70     92.83 o
  -8   4  11     1883.28     1872.44    146.39 o
  -7   4  11     5034.00     4749.52    313.75 o
  -6   4  11     2427.10     2491.23    195.79 o
  -5   4  11       21.00      -38.90     38.90 o
  -4   4  11     3684.45     4067.59    175.15 o
  -3   4  11     6571.74     6193.43    231.90 o
  -2   4  11      170.98      231.04     58.06 o
  -1   4  11        0.62      -14.21     41.52 o
   0   4  11    32453.94    30527.63    875.44 o
   1   4  11     4489.80     4600.74    146.65 o
   2   4  11     3428.13     3729.77    189.72 o
   3   4  11        2.55       11.50     48.07 o
   4   4  11    25142.43    21426.00   3095.31 o
   5   4  11      415.94      395.14     63.03 o
   6   4  11     1767.56     1483.24    138.50 o
   7   4  11      753.06      341.64    100.25 o
   8   4  11     1291.33     1141.05    111.57 o
 -14   5  11        3.71      -34.25    113.38 o
 -13   5  11        6.53       65.10     72.60 o
 -12   5  11     2356.48     2200.95    131.44 o
 -11   5  11      465.27      545.59     51.46 o
 -10   5  11     2381.44     2471.05    232.34 o
  -9   5  11     7518.16     7271.72    235.50 o
  -8   5  11     1001.68     1209.20     74.35 o
  -7   5  11      553.04      644.86     78.42 o
  -6   5  11     8701.17     8167.06    722.77 o
  -5   5  11    27552.00    26983.45   1476.17 o
  -4   5  11     2609.27     3089.11    168.28 o
  -3   5  11     3478.71     3866.83    159.25 o
  -2   5  11       80.60      113.32     85.43 o
  -1   5  11     8866.86     9310.19    452.88 o
   0   5  11      440.60      494.92     81.95 o
   1   5  11      566.50      712.07     66.12 o
   2   5  11      361.79      372.14    113.58 o
   3   5  11       30.64      138.50    128.04 o
   4   5  11     1183.88     1023.22     94.60 o
   5   5  11     4290.51     4257.28    218.13 o
   6   5  11     4141.52     3819.16    207.66 o
   8   5  11        1.58      103.37    136.53 o
 -13   6  11      760.91      635.73     86.36 o
 -12   6  11       36.89       -0.84    188.03 o
 -11   6  11     6649.35     7112.78    299.25 o
 -10   6  11     4366.20     5055.78    217.25 o
  -9   6  11      871.78      855.74     75.50 o
  -8   6  11     2527.66     2309.28    179.66 o
  -7   6  11      760.29      880.28    103.15 o
  -6   6  11       69.88       25.67     59.43 o
  -5   6  11      801.40      796.56    321.94 o
  -4   6  11       21.07      -36.84     50.09 o
  -3   6  11     1960.47     2023.66    167.80 o
  -2   6  11     1866.43     1625.07    101.25 o
  -1   6  11     5600.15     5402.55    270.43 o
   0   6  11     5448.38     5789.27    414.19 o
   1   6  11     7921.79     8772.93    381.60 o
   2   6  11      381.43      407.13     73.48 o
   3   6  11      560.58      694.83     81.73 o
   4   6  11     2397.53     2251.37    104.62 o
   5   6  11     1812.02     2141.02    290.31 o
   6   6  11     1081.40     1318.98    165.99 o
   7   6  11        7.90       48.51     67.63 o
 -13   7  11     2099.97     2188.82    239.22 o
 -12   7  11       13.58      224.12     71.08 o
 -11   7  11      465.44      442.83     68.10 o
 -10   7  11     2438.15     2259.80    252.13 o
  -9   7  11      212.69      258.81     79.37 o
  -8   7  11     2697.35     2532.13    139.96 o
  -7   7  11      556.95      475.76     68.35 o
  -6   7  11    11962.95    13392.85    762.05 o
  -5   7  11        1.19      -24.36     51.32 o
  -4   7  11    13715.14    13249.16    481.48 o
  -3   7  11      849.05      876.13    123.26 o
  -2   7  11      650.90      634.77     62.83 o
  -1   7  11      238.54      282.90     41.27 o
   0   7  11     2690.10     2731.45    103.90 o
   1   7  11     2851.11     3048.33    133.11 o
   2   7  11      144.07      254.05     59.92 o
   3   7  11     2225.06     2175.37    199.37 o
   4   7  11     1262.06     1024.63    122.52 o
   5   7  11      404.54      296.20    111.94 o
   6   7  11     2575.50     2794.91    254.85 o
   7   7  11      656.28      306.94    235.24 o
 -12   8  11        4.23       98.14    226.02 o
 -11   8  11     4338.55     4714.87    545.36 o
 -10   8  11      741.63      843.15    200.06 o
  -9   8  11     7538.95     7437.40    710.93 o
  -8   8  11      658.93      692.40     90.53 o
  -7   8  11      374.66      405.82    132.31 o
  -6   8  11      826.29      802.83     65.06 o
  -5   8  11      361.29      330.19     97.86 o
  -4   8  11     3450.90     3811.15    438.33 o
  -3   8  11      474.97      527.82     74.90 o
  -2   8  11      612.49      536.48     71.98 o
  -1   8  11     5878.47     5847.28    242.41 o
   0   8  11     6280.49     7080.35    326.42 o
   1   8  11    10134.80     8861.51    323.75 o
   2   8  11        7.48      -19.28     73.92 o
   3   8  11      529.46      638.28    181.65 o
   4   8  11     3493.33     3680.62    291.49 o
   6   8  11      603.90      330.88    101.98 o
 -12   9  11      445.50      661.81    124.62 o
 -11   9  11      146.70       14.46     88.99 o
 -10   9  11       14.80      -70.27    113.77 o
  -9   9  11     3806.27     4423.61    346.82 o
  -8   9  11      610.12      599.86    211.81 o
  -7   9  11      201.20      189.75     92.42 o
  -6   9  11     1551.56     1018.35    275.75 o
  -5   9  11     9782.11    10028.66    819.28 o
  -4   9  11    14262.47    14374.67    726.37 o
  -3   9  11      118.09      155.35     46.97 o
  -2   9  11        8.89       58.41     46.53 o
  -1   9  11     5389.49     5718.93   2076.57 o
   0   9  11     7719.74     6651.48    436.57 o
   1   9  11      577.64      451.33     79.74 o
   2   9  11      440.47      487.62     68.59 o
   3   9  11      220.05      207.59    133.31 o
   4   9  11      127.29       57.71     68.54 o
   5   9  11     4304.14     2653.75    322.33 o
   6   9  11     1531.81     1318.84    232.17 o
 -11  10  11       12.03       64.42    171.52 o
 -10  10  11     5367.87     3473.16    505.31 o
  -9  10  11    12670.08    12907.19    847.25 o
  -8  10  11       98.85       27.69     72.34 o
  -7  10  11      128.28      200.17    124.79 o
  -6  10  11        1.73       30.88    132.00 o
  -5  10  11     7643.05     7840.83    791.05 o
  -4  10  11      740.84      814.60    193.38 o
  -3  10  11      190.22      113.11     66.62 o
  -2  10  11     2351.56     2131.42    233.76 o
  -1  10  11     1159.41     1233.50     99.11 o
   0  10  11    10012.20     9913.99    280.77 o
   1  10  11     7495.46     6958.57    735.69 o
   2  10  11        4.59      -89.97     89.97 o
   3  10  11       15.07       -2.47     68.18 o
   4  10  11     4642.69     4073.37    440.39 o
   5  10  11     6273.52     6405.55    988.92 o
 -10  11  11     4171.49     4245.02    261.73 o
  -9  11  11      660.32      662.70    102.87 o
  -8  11  11     2249.53     2130.49    279.95 o
  -7  11  11     4462.42     4280.17    371.70 o
  -6  11  11      961.17      979.46    377.94 o
  -5  11  11     7367.56     7721.77    590.78 o
  -4  11  11    12993.02    14234.25    698.07 o
  -3  11  11      112.61       55.19     87.47 o
  -2  11  11      809.10     1019.10    111.51 o
  -1  11  11      601.70      486.06     78.10 o
   0  11  11     6193.89     6417.80    335.90 o
   1  11  11      163.47      163.77    100.62 o
   2  11  11       43.80      -76.09     76.09 o
   3  11  11     1753.33     1927.54    163.31 o
   4  11  11     2072.64     2052.96    315.09 o
  -9  12  11     1952.96     2171.60    320.94 o
  -8  12  11      721.91      601.50    412.10 o
  -7  12  11      300.81      199.46    151.10 o
  -6  12  11     2243.11     2289.00    252.07 o
  -5  12  11     3747.89     4492.34    713.38 o
  -4  12  11       36.89      115.88     64.07 o
  -3  12  11      871.91      791.25     90.39 o
  -2  12  11     7109.02     6482.14    716.47 o
  -1  12  11     4229.88     4494.51    349.58 o
   0  12  11     1591.63     1463.46    237.44 o
   1  12  11     2557.48     2410.03    213.76 o
   2  12  11      522.09      153.05    194.14 o
  -7  13  11     2928.62     2478.99    359.90 o
  -6  13  11     5150.87     4595.18    530.24 o
  -5  13  11      201.59      227.89     73.52 o
  -4  13  11      937.85      991.98    155.12 o
  -3  13  11       14.37      -13.13    173.42 o
  -2  13  11      342.21      343.15     78.19 o
  -1  13  11     2552.42     2347.56    177.61 o
   0  13  11     1251.54     1499.98    380.71 o
   1  13  11     1046.82     1236.09    225.10 o
 -14   0  12     1475.47     1429.08    177.75 o
 -12   0  12    13680.74    15047.51    825.88 o
 -10   0  12      652.99      830.91    139.10 o
  -8   0  12      135.97      176.21     93.71 o
  -6   0  12      232.85       90.50    116.38 o
  -4   0  12    26403.67    27732.05   2826.15 o
  -2   0  12    23924.58    27457.98   1425.64 o
   0   0  12     9676.08     9636.55    589.52 o
   2   0  12    12857.86    13251.52    729.00 o
   4   0  12      429.90      448.22    129.00 o
 -14   1  12     2597.50     2734.18    230.59 o
 -13   1  12      318.32      179.19    104.36 o
 -12   1  12       13.30       41.13    109.11 o
 -11   1  12      154.34      270.30     56.99 o
 -10   1  12     3133.81     3469.90    221.42 o
  -9   1  12     2747.53     3159.39    163.23 o
  -8   1  12      636.87      627.43     94.25 o
  -7   1  12    13859.98    13846.35   1216.36 o
  -6   1  12      181.21      173.64     94.42 o
  -5   1  12      265.40      227.35     76.15 o
  -4   1  12     4215.91     4932.32    244.03 o
  -3   1  12     5372.73     5655.37    655.43 o
  -2   1  12     2345.21     2769.81    655.36 o
  -1   1  12       54.95      -16.53     66.15 o
   0   1  12     8189.71     8885.22    364.55 o
   1   1  12     4846.87     5017.32    174.96 o
   2   1  12      570.65      670.49     51.77 o
   3   1  12     4954.61     5172.47    279.16 o
   4   1  12     4251.22     3967.73    415.52 o
   5   1  12     5786.58     5765.47   1042.40 o
   6   1  12        6.21      -41.87    115.15 o
 -14   2  12       79.09      169.92    169.92 o
 -13   2  12     1496.93     1404.64    251.45 o
 -12   2  12     4298.47     4638.57    438.06 o
 -11   2  12       83.88       87.08     62.80 o
 -10   2  12     1172.21     1122.02    224.08 o
  -9   2  12    13400.56    16519.83    852.99 o
  -8   2  12      463.58      509.83     81.83 o
  -7   2  12      885.85      643.61    225.90 o
  -6   2  12        2.12        9.14     51.79 o
  -5   2  12    25633.26    26266.44   2369.41 o
  -4   2  12     1276.53      814.07    131.31 o
  -3   2  12        1.62       64.14     43.67 o
  -2   2  12     7568.50     8854.79    599.46 o
  -1   2  12     5033.33     5316.53    184.75 o
   0   2  12      340.94      405.59     66.74 o
   1   2  12     3838.58     3941.82    286.12 o
   2   2  12     7749.26     7661.02    383.78 o
   3   2  12      688.11      772.17    124.73 o
   4   2  12      187.75      251.51     52.60 o
   5   2  12     6605.89     7003.41    248.39 o
   6   2  12       94.43      107.14     71.01 o
   7   2  12      318.29      194.91    108.78 o
 -14   3  12    12612.61    11855.27    507.80 o
 -13   3  12      830.45      799.83    263.35 o
 -12   3  12      415.67      449.96     77.49 o
 -11   3  12     1622.33     1766.99    109.28 o
 -10   3  12    19819.63    18709.49   1167.00 o
  -9   3  12       35.67       41.36     41.64 o
  -8   3  12      215.80      187.01    132.29 o
  -7   3  12     7187.48     7859.97    372.09 o
  -6   3  12       94.46       94.25     70.22 o
  -5   3  12      392.81      229.58    114.39 o
  -4   3  12    10709.60    12271.28    427.31 o
  -3   3  12     5168.03     5632.82    309.54 o
  -2   3  12     2020.24     2057.95    102.57 o
  -1   3  12       18.40      -62.13     77.34 o
   0   3  12    21638.96    21592.70    743.51 o
   1   3  12     1177.45     1288.91     84.78 o
   2   3  12      569.48      616.14     74.03 o
   3   3  12     4465.79     4155.58    176.68 o
   4   3  12     6437.34     6694.70    562.71 o
   5   3  12     2342.56     2375.40    142.88 o
   6   3  12       48.36       31.98     67.34 o
 -14   4  12     1495.89     1874.23    387.74 o
 -13   4  12      197.93      234.36     97.43 o
 -12   4  12     2934.69     3117.31    382.00 o
 -11   4  12     1292.53     1476.30    167.49 o
 -10   4  12       85.07      102.53     60.11 o
  -9   4  12    13993.58    13651.30    404.78 o
  -8   4  12     6152.15     5898.10    636.43 o
  -7   4  12      340.78      325.40     83.86 o
  -6   4  12     1103.00     1067.38     83.17 o
  -5   4  12    29974.21    31962.13    838.55 o
  -4   4  12     9904.17    10208.03    390.04 o
  -3   4  12      228.90      349.29     51.48 o
  -2   4  12     3380.84     4127.55    206.33 o
  -1   4  12     4904.43     4997.54    265.45 o
   0   4  12     9540.77     9709.23    210.26 o
   1   4  12     2370.02     2431.14    125.02 o
   2   4  12     2517.44     2520.36    191.14 o
   3   4  12     1164.54     1369.59    104.60 o
   4   4  12     1572.08     1602.00    138.60 o
   5   4  12    13191.35    12378.71    675.28 o
   7   4  12      111.22      137.92    111.84 o
 -13   5  12     4018.53     4165.44    325.08 o
 -12   5  12        9.84       -1.34    132.06 o
 -11   5  12     3810.43     3310.36    262.44 o
 -10   5  12     5901.65     6194.02    551.84 o
  -9   5  12    13951.44    15102.08    755.17 o
  -8   5  12       44.08       -5.82     75.81 o
  -7   5  12     1870.73     1840.86    146.52 o
  -6   5  12      455.73      338.48     76.51 o
  -5   5  12     3552.91     3810.58    208.53 o
  -4   5  12     7718.18     7885.00    274.01 o
  -3   5  12     7740.97     7995.53    391.29 o
  -2   5  12      671.94      829.11     84.90 o
  -1   5  12       38.37      -29.39     62.53 o
   0   5  12    15782.90    14844.42   2270.89 o
   2   5  12     1449.46     1502.59    208.71 o
   3   5  12      910.51      880.20     99.81 o
   4   5  12     1452.82     1642.64    139.32 o
   5   5  12    18025.38    17308.20   1720.22 o
   6   5  12       56.23        6.18    101.87 o
 -13   6  12       20.35       84.88    124.40 o
 -12   6  12      534.08      353.73    221.93 o
 -11   6  12      892.25      689.16    110.98 o
 -10   6  12       47.80       19.30     82.44 o
  -9   6  12     2788.21     3286.87    233.38 o
  -8   6  12    11867.18    13396.73    392.70 o
  -7   6  12       13.85      -37.03    101.00 o
  -6   6  12      470.68      581.63     75.72 o
  -5   6  12     1549.37     1609.80     73.16 o
  -4   6  12    29435.55    29172.46    862.54 o
  -3   6  12     1738.95     1884.76    274.26 o
  -2   6  12     1407.72     1348.37    175.55 o
  -1   6  12      788.73      799.95    108.97 o
   0   6  12    17239.60    19576.79    662.32 o
   1   6  12      319.82      272.16     93.10 o
   2   6  12     3200.35     3370.40    185.58 o
   3   6  12      217.34      203.62     57.77 o
   4   6  12     1301.05     1063.02     97.36 o
   5   6  12     1752.07     1543.29    136.27 o
   6   6  12    10259.85    10336.03    610.00 o
 -12   7  12     1443.22     1377.64    188.96 o
 -10   7  12      959.18      741.97    102.71 o
  -9   7  12    16313.67    13326.71    623.34 o
  -8   7  12     1240.54     1119.32    105.53 o
  -7   7  12      108.77      166.13     70.81 o
  -6   7  12      707.14      615.62     61.26 o
  -5   7  12     1564.33     1429.27    138.95 o
  -4   7  12      125.91       29.44     57.28 o
  -3   7  12     5807.17     6665.48    634.53 o
  -2   7  12       53.45     -118.05    144.90 o
  -1   7  12       36.69      -28.11     31.28 o
   0   7  12       55.66      129.65     56.57 o
   1   7  12    24181.23    21356.02   1846.63 o
   2   7  12     1911.27     1897.45     92.81 o
   3   7  12      106.05      182.45    168.31 o
   4   7  12        8.20       -6.81    115.67 o
   5   7  12    15276.66    14888.96   1079.96 o
   6   7  12      823.85      698.63    156.71 o
 -12   8  12      182.39      595.96    282.68 o
 -11   8  12        9.39       13.17    105.09 o
 -10   8  12     1345.97     1416.40    138.88 o
  -9   8  12     2086.82     1631.69    228.26 o
  -8   8  12    11991.74    12792.23    822.75 o
  -7   8  12     1705.15     1800.43    124.21 o
  -6   8  12     2048.83     1942.08    264.17 o
  -5   8  12     4271.57     4746.56    552.28 o
  -4   8  12    23892.22    24433.29    656.07 o
  -3   8  12     2058.06     1960.19    245.46 o
  -2   8  12       68.21      114.92     96.26 o
  -1   8  12      376.02      355.97    128.33 o
   0   8  12     2671.28     2871.97    170.14 o
   1   8  12     1024.86      967.31    176.32 o
   2   8  12     1808.30     1777.28    184.90 o
   3   8  12       22.69       21.73     90.08 o
   4   8  12      266.08       74.90    118.39 o
   5   8  12     1229.81     1067.15    163.57 o
 -11   9  12      309.39      114.03    172.76 o
 -10   9  12     2722.25     2807.19    330.83 o
  -9   9  12     3320.45     3877.85    378.22 o
  -8   9  12      436.68      405.46    112.46 o
  -7   9  12        0.70       55.65     88.50 o
  -6   9  12      221.57      148.81     84.46 o
  -5   9  12      504.00      287.21     81.15 o
  -4   9  12     1728.25     1641.10    142.00 o
  -3   9  12     7137.14     7298.76    389.92 o
  -2   9  12      139.81      218.01     52.78 o
  -1   9  12     2156.90     2232.17    161.07 o
   0   9  12     4380.89     3777.44    233.85 o
   1   9  12    11696.16    12609.39    633.23 o
   2   9  12       18.37       66.91     57.80 o
   3   9  12       56.08      -75.70    173.13 o
   4   9  12      337.15      111.96    223.91 o
 -10  10  12      958.35      707.98    153.51 o
  -9  10  12     3939.38     3990.55    466.97 o
  -8  10  12     5071.58     5029.55    475.58 o
  -7  10  12      184.21      604.82    201.34 o
  -6  10  12      855.40      768.25    135.47 o
  -5  10  12     4280.50     3563.17    389.85 o
  -4  10  12     1619.19     1531.77    226.30 o
  -3  10  12      275.10      194.84     79.91 o
  -2  10  12       24.53       -2.05     70.14 o
  -1  10  12       52.75       44.28     67.67 o
   0  10  12       62.89      124.01    121.86 o
   1  10  12      571.29      524.76    142.65 o
   2  10  12      136.33       71.24     81.22 o
   3  10  12      676.10      817.99    436.66 o
  -9  11  12       22.55       94.21    231.11 o
  -8  11  12       66.45      206.34    142.40 o
  -7  11  12       76.07       -2.06    157.03 o
  -6  11  12     3164.99     2864.02    246.20 o
  -5  11  12      908.88     1071.08    382.35 o
  -4  11  12     1933.80     1723.52    169.02 o
  -3  11  12      344.02      268.01     84.98 o
  -2  11  12     1270.02      981.78    137.02 o
  -1  11  12     1471.34     1506.86    266.74 o
   0  11  12     1752.36     1392.85    914.76 o
   1  11  12       34.35      114.73     87.63 o
   2  11  12     1079.97     1212.28    390.45 o
  -7  12  12      106.48      483.84    162.96 o
  -6  12  12      215.99      361.62    335.03 o
  -5  12  12       65.63      183.60    204.54 o
  -4  12  12      706.08      990.16    255.40 o
  -3  12  12     2990.12     2324.50   1147.62 o
  -2  12  12     1949.41     1596.01    133.04 o
  -1  12  12     2615.92     2996.47    438.09 o
   0  12  12      825.56      593.56    146.36 o
 -13   0  13    12415.24    14309.07    966.35 o
 -11   0  13     5765.63     5713.03    626.54 o
  -9   0  13    17577.21    19143.75   2558.79 o
  -7   0  13     7623.87     6521.46    658.31 o
  -5   0  13      567.70      727.53    128.24 o
  -1   0  13      807.08     1123.08    160.02 o
   1   0  13    10595.17    10936.14    530.51 o
   3   0  13     9573.12     8502.47    783.55 o
   5   0  13     2960.36     1675.48    328.48 o
 -13   1  13       43.40       68.78     85.37 o
 -12   1  13      173.23       94.24     67.89 o
 -11   1  13      677.69      844.73    115.36 o
 -10   1  13        3.09      162.28    116.43 o
  -9   1  13     1579.75     1718.84    253.99 o
  -8   1  13    11134.35    12849.32   3342.43 o
  -7   1  13        9.00       27.73     72.52 o
  -6   1  13     4847.34     4849.24    229.91 o
  -5   1  13     1209.03     1266.94    131.60 o
  -4   1  13    17771.31    18749.41    682.74 o
  -3   1  13     1216.82     1222.76    246.67 o
  -2   1  13    10750.70    11744.28   1205.89 o
  -1   1  13      424.48      418.04     40.48 o
   0   1  13     4769.43     4835.42    306.89 o
   1   1  13      168.90      161.07     81.34 o
   2   1  13       56.30       11.79     77.06 o
   3   1  13      140.29      191.09    109.53 o
   4   1  13      252.21      197.45    110.11 o
   5   1  13      487.30      331.86     83.60 o
   6   1  13     5962.75     4850.86   2013.93 o
 -13   2  13     3262.29     3429.50    417.48 o
 -12   2  13     2604.37     2318.42    630.56 o
 -11   2  13     4215.76     3135.71    354.99 o
 -10   2  13      391.36      244.87    149.02 o
  -9   2  13     4678.94     4957.40    634.88 o
  -8   2  13     3899.61     4114.08    417.16 o
  -7   2  13     4425.72     4032.88   1131.76 o
  -6   2  13     3018.31     3462.49    196.54 o
  -5   2  13      317.08      212.22     66.65 o
  -4   2  13      385.65      228.88     66.77 o
  -3   2  13      736.25      643.11     87.42 o
  -2   2  13      271.66      289.43    100.67 o
  -1   2  13      193.69       95.84    149.00 o
   0   2  13      555.72      755.44     74.19 o
   1   2  13     4819.03     3648.23    429.78 o
   2   2  13     7327.45     6778.70    289.53 o
   3   2  13     3743.29     3887.29    266.39 o
   4   2  13     2288.34     2075.58    475.53 o
   5   2  13     1092.87     1002.41    147.88 o
   6   2  13     2111.60     2106.79    134.82 o
 -13   3  13       25.74      155.37    102.34 o
 -12   3  13     3729.60     3751.64    274.71 o
 -11   3  13     3988.86     4272.44    805.76 o
 -10   3  13      240.94      194.68    110.54 o
  -9   3  13     3142.30     3622.48    832.32 o
  -8   3  13      972.91      978.20     80.41 o
  -7   3  13     1409.02     1506.15    135.53 o
  -6   3  13     2300.96     2539.73    200.16 o
  -5   3  13      468.54      482.90     87.79 o
  -4   3  13      114.31       80.17     87.23 o
  -3   3  13    12984.09    11008.26   1506.72 o
  -2   3  13     8207.94     6498.27    549.16 o
  -1   3  13     4634.06     4595.34    202.73 o
   0   3  13      187.99      190.23    103.03 o
   1   3  13     1588.35     1784.48    237.68 o
   2   3  13     5136.51     5122.26    313.67 o
   3   3  13      654.90      639.31     76.97 o
   4   3  13       21.21       60.13     90.79 o
   5   3  13      165.58      197.35    132.50 o
 -13   4  13     3626.32     3874.88    280.08 o
 -12   4  13     3323.65     3731.24    267.13 o
 -11   4  13     1352.70     1211.77    189.13 o
 -10   4  13      244.30      115.00    103.36 o
  -9   4  13     2668.72     2681.22    229.47 o
  -8   4  13     3496.36     3568.17    672.52 o
  -7   4  13     7860.22     6045.25   1378.61 o
  -6   4  13     2478.97     2086.31    161.73 o
  -5   4  13       26.47      -52.62    120.46 o
  -4   4  13      223.25      254.28     59.28 o
  -3   4  13    14043.46    12919.71    586.82 o
  -2   4  13      232.43      522.30    143.76 o
  -1   4  13     1956.62     1855.27    175.49 o
   0   4  13     1319.93     1504.87    113.93 o
   1   4  13     8796.38     9512.65    810.46 o
   2   4  13     7145.37     7781.75    329.34 o
   3   4  13     2194.90     1865.40    140.91 o
   4   4  13      776.73      665.94    112.51 o
   5   4  13      288.57      388.26    138.28 o
   6   4  13     4189.02     4872.04    499.16 o
 -13   5  13       13.21     -113.76    318.88 o
 -12   5  13     7972.63     8786.19    674.07 o
 -11   5  13      861.45      814.12    119.57 o
 -10   5  13     1068.72     1493.86    456.15 o
  -9   5  13     2463.52     2142.95    416.50 o
  -8   5  13    23248.24    21323.15   3245.26 o
  -7   5  13      647.69      564.17     58.61 o
  -6   5  13     3668.30     3637.64    151.07 o
  -5   5  13     1294.98     1291.98    150.64 o
  -4   5  13    23430.37    21110.90   1421.53 o
  -3   5  13     6260.54     6794.09    343.57 o
  -2   5  13     2310.83     2359.82    165.16 o
  -1   5  13      616.47      735.62     76.52 o
   0   5  13     1374.92     1608.80    117.99 o
   1   5  13      289.18      262.90    149.81 o
   2   5  13    10743.82    11281.37    542.68 o
   3   5  13      433.17      319.50     89.90 o
   4   5  13      415.18      558.68    119.27 o
   5   5  13      575.37      653.89     92.30 o
 -12   6  13      103.66       52.96     89.30 o
 -11   6  13     2449.36     1912.95    505.00 o
 -10   6  13      452.95      359.49    137.41 o
  -9   6  13    10018.85    11460.35    437.60 o
  -8   6  13      364.29      265.17     99.40 o
  -7   6  13     6084.43     5996.37    349.36 o
  -6   6  13      297.29      256.77     73.38 o
  -5   6  13        3.32       35.56     87.98 o
  -4   6  13     1041.08      851.26    100.28 o
  -3   6  13    24622.19    24795.95   1052.20 o
  -2   6  13        0.13       18.07     72.29 o
  -1   6  13     2439.46     2729.87    218.87 o
   0   6  13     1841.83     1897.62    232.26 o
   1   6  13    31185.07    28993.30   1433.43 o
   2   6  13      456.99      445.03     83.45 o
   3   6  13      302.67      310.32     91.84 o
   4   6  13      228.73      152.94    117.76 o
   5   6  13     3632.83     3077.98    253.24 o
 -12   7  13     3052.38     2831.33    280.87 o
 -11   7  13       13.66      -84.99    145.28 o
 -10   7  13     1519.19     1590.42    201.01 o
  -9   7  13       82.55       95.07    112.99 o
  -8   7  13    17143.86    20882.77   1002.55 o
  -7   7  13       32.31       58.62     99.90 o
  -6   7  13     3769.97     3471.19    159.70 o
  -5   7  13     1667.49     1521.29    187.52 o
  -4   7  13    24226.16    26247.23   2777.70 o
  -3   7  13       67.75       26.54     42.39 o
  -2   7  13      861.75      743.22     93.26 o
  -1   7  13      386.85      560.67    145.39 o
   0   7  13     1779.24     1697.39    116.72 o
   1   7  13      172.08       60.12     44.70 o
   2   7  13     5330.55     4207.84    476.26 o
   3   7  13      387.67      554.51    146.19 o
   4   7  13     1246.20     1137.32    182.55 o
 -11   8  13     3888.65     4495.50    351.15 o
 -10   8  13      248.01      158.66    158.66 o
  -9   8  13     4087.51     4809.84    743.14 o
  -8   8  13     1443.97     1804.03    232.98 o
  -7   8  13     2696.66     2787.65    359.01 o
  -6   8  13       75.38       53.81    138.11 o
  -5   8  13      794.23      752.86     97.37 o
  -4   8  13      278.56      314.49     79.45 o
  -3   8  13     9602.00    10953.99   1125.53 o
  -2   8  13      262.88      317.49     81.54 o
  -1   8  13     4868.98     4896.87    489.55 o
   0   8  13      487.45      305.14    131.47 o
   1   8  13    11843.54    11585.49    825.62 o
   2   8  13     1759.63     1934.54    198.84 o
   3   8  13      416.44      169.15    132.27 o
 -10   9  13     4015.52     4130.94    475.68 o
  -9   9  13       55.30     -134.58    134.58 o
  -8   9  13     2086.31     1755.25    677.07 o
  -7   9  13      303.70      390.73    218.72 o
  -6   9  13     4461.05     4970.44    273.56 o
  -5   9  13      213.47      206.57    102.14 o
  -4   9  13     1422.99     1766.51    246.31 o
  -3   9  13     4765.18     4564.08    210.08 o
  -2   9  13      602.25      831.63    188.52 o
  -1   9  13     1020.33      823.50    118.12 o
   0   9  13       45.58      -56.20     89.17 o
   1   9  13     4375.55     4268.66    412.37 o
   2   9  13     1035.72      836.47    265.13 o
   3   9  13      250.97      109.18    109.48 o
  -9  10  13      419.36      337.73    170.81 o
  -5  10  13     2160.01     3005.22    530.39 o
  -4  10  13     2535.58     2468.41    218.02 o
  -3  10  13       20.73       74.67     75.95 o
  -2  10  13        1.23      461.43    170.48 o
  -1  10  13     3754.60     3264.51    402.83 o
   0  10  13      509.09      568.88    103.28 o
   1  10  13        0.73      162.90     94.46 o
  -7  11  13      828.93      495.98    172.83 o
  -5  11  13        0.02      -31.40     62.81 o
  -4  11  13      874.43      954.16    130.25 o
  -3  11  13     5043.92     4781.49    455.46 o
  -2  11  13       25.93      -48.07     66.48 o
  -1  11  13      747.24      453.60    124.75 o
   0  11  13     2114.19     2055.84    215.61 o
 -12   0  14      339.80      314.54    178.00 o
 -10   0  14       49.34      200.51    243.19 o
  -6   0  14     2648.97     2229.57    181.88 o
  -4   0  14     2775.10     2682.96    655.83 o
  -2   0  14    11647.30    11560.95   2455.68 o
   0   0  14      103.91      108.69     51.61 o
   2   0  14     3903.20     2345.69    253.63 o
   4   0  14       33.96       30.60    131.26 o
 -13   1  14     2645.51     2293.34    386.46 o
 -12   1  14     1526.05     1466.66    254.34 o
 -11   1  14     4483.14     4497.80    544.44 o
 -10   1  14        0.14      -86.59     86.59 o
  -9   1  14     2643.83     3368.69    326.02 o
  -8   1  14     3574.95     4250.75    193.16 o
  -7   1  14     4986.01     5540.53    469.08 o
  -6   1  14      977.80      727.62     80.28 o
  -5   1  14      366.47      499.59    108.32 o
  -4   1  14     1285.00      999.43    294.68 o
  -3   1  14       30.29       28.93     62.04 o
  -2   1  14     4073.51     3607.34    898.55 o
  -1   1  14     2277.11     2008.11    271.89 o
   0   1  14       28.96       94.62     96.79 o
   1   1  14     1353.55     1293.78     68.28 o
   2   1  14     4370.80     3661.50    230.71 o
   3   1  14    10161.40     8695.98    692.27 o
   4   1  14       50.64      -60.27     99.17 o
   5   1  14       46.28        0.00    141.73 o
 -13   2  14     3384.92     3431.92    411.41 o
 -12   2  14      398.92      608.04    154.25 o
 -11   2  14     2134.99     1942.07    206.04 o
 -10   2  14      347.23      484.49    265.80 o
  -9   2  14      148.53      270.33    140.34 o
  -8   2  14      998.70     1299.87    193.54 o
  -7   2  14    11604.60    15013.83   1020.22 o
  -6   2  14     2978.19     3090.57    371.24 o
  -5   2  14      384.10      511.87    143.20 o
  -4   2  14     2579.61     2226.54    218.99 o
  -3   2  14    12402.73    11553.99    863.92 o
  -2   2  14     8736.80     7783.60    354.85 o
  -1   2  14      502.40      482.50    192.13 o
   0   2  14      482.18      430.32    102.29 o
   1   2  14     3654.54     3905.87    170.03 o
   2   2  14     1170.66      941.82    138.90 o
   3   2  14     1236.96      806.42    244.59 o
   4   2  14      964.74      938.02    127.48 o
   5   2  14      327.74      366.47    142.56 o
 -12   3  14     8182.19     8391.50   1033.21 o
 -11   3  14     4888.14     4931.75    514.45 o
 -10   3  14        0.08       22.45    111.66 o
  -9   3  14      714.24      666.25    117.22 o
  -8   3  14    10519.64    11039.66    447.95 o
  -7   3  14     4064.37     5307.53    544.57 o
  -6   3  14       47.17       56.00     83.41 o
  -5   3  14      970.18     1006.22    144.81 o
  -4   3  14     1302.35     1498.23    134.08 o
  -3   3  14       27.23      -41.87    200.51 o
  -2   3  14    10417.71    10067.82   1018.41 o
  -1   3  14     2100.26     1958.73    128.76 o
   0   3  14        1.39       26.31    109.57 o
   1   3  14      354.00      -60.37    235.20 o
   2   3  14    15594.62    15071.31    491.58 o
   3   3  14     4631.34     3868.35    768.55 o
   4   3  14      327.62      182.83    141.76 o
 -12   4  14      733.89      588.12    119.78 o
 -11   4  14      210.33       79.79     75.36 o
 -10   4  14     1948.45     1308.43    265.06 o
  -9   4  14       81.53       78.13     67.11 o
  -8   4  14       66.99      -91.75    152.60 o
  -7   4  14    10019.40     9860.85    832.97 o
  -6   4  14     6459.78     6365.88   1500.53 o
  -5   4  14      182.60      264.93    164.19 o
  -4   4  14      363.58      294.79    146.20 o
  -3   4  14    16304.39    17937.85    896.04 o
  -2   4  14     7276.66     6930.98    320.81 o
  -1   4  14      859.07      923.44    174.86 o
   0   4  14     1397.81     1406.03    352.29 o
   1   4  14     2954.04     3058.31    234.42 o
   2   4  14     1654.72     1777.93    147.55 o
   3   4  14      619.33      975.60    190.93 o
   4   4  14     1048.64      615.06    261.91 o
 -12   5  14     5219.25     5825.45    530.25 o
 -11   5  14     3034.87     2357.74    583.74 o
 -10   5  14        4.14       61.17     57.66 o
  -9   5  14       25.68      138.50     85.36 o
  -8   5  14     3958.82     5141.53    495.17 o
  -7   5  14     1193.56     1103.50     67.98 o
  -6   5  14      793.40      892.12    120.65 o
  -5   5  14     2462.34     2407.19    234.78 o
  -4   5  14      335.49      447.12    115.28 o
  -3   5  14     1240.52     1632.68    119.02 o
  -2   5  14     2716.67     2833.44    248.36 o
  -1   5  14     2781.69     3019.55    206.61 o
   0   5  14     1233.44     1300.13    211.18 o
   1   5  14        0.87      -95.02    106.29 o
   2   5  14     6011.24     5963.33    499.81 o
   3   5  14     2233.93     1742.37    468.22 o
   4   5  14      427.37      534.16    141.38 o
 -11   6  14      445.34      475.99    170.05 o
 -10   6  14     4660.23     3906.31    740.86 o
  -9   6  14     5232.58     4968.27    787.18 o
  -8   6  14     3448.63     3181.84    220.94 o
  -7   6  14      984.53      755.00    400.11 o
  -6   6  14     2260.93     2257.95    286.38 o
  -5   6  14      664.49      713.53     80.51 o
  -4   6  14        1.61       75.80     45.45 o
  -3   6  14      245.97      498.90    314.91 o
  -2   6  14      176.41      108.00     92.76 o
  -1   6  14     1498.39     1504.62    237.38 o
   0   6  14     3023.35     2983.23    332.55 o
   1   6  14     1214.02     1143.38    152.89 o
   2   6  14      204.16      402.68    150.60 o
   3   6  14      133.03      183.76    113.04 o
 -10   7  14      174.87       49.09    150.50 o
  -9   7  14       36.97     -157.43    157.43 o
  -8   7  14     2384.13     1632.02    343.98 o
  -7   7  14      370.89      260.06    147.16 o
  -6   7  14     2577.94     2548.13    229.55 o
  -5   7  14     8306.22     8545.43    448.04 o
  -4   7  14     5879.39     7300.87   1858.67 o
  -3   7  14      896.00      909.84    191.91 o
  -2   7  14     2427.23     2194.57    481.46 o
  -1   7  14     4570.91     4956.95    416.99 o
   0   7  14     3002.12     2760.48    886.20 o
   1   7  14      174.97      -81.34    111.94 o
   3   7  14        0.60      -53.52     70.97 o
 -10   8  14     8197.76     8130.35    647.22 o
  -9   8  14     3327.41     3297.44    234.02 o
  -8   8  14     2298.55     2276.01    207.91 o
  -7   8  14     5695.16     5434.70    503.03 o
  -6   8  14      479.09      547.46    145.55 o
  -5   8  14      266.98       31.41    156.25 o
  -4   8  14      262.55      425.25    197.32 o
  -3   8  14     8633.22     7771.16    973.96 o
  -2   8  14     1107.05     1585.26    278.04 o
   0   8  14     3406.81     3599.85    304.41 o
   1   8  14     6123.48     5433.36    505.56 o
   2   8  14      148.45      200.29     95.19 o
  -8   9  14     9910.13     8896.19    848.42 o
  -7   9  14      369.03      546.10    283.52 o
  -6   9  14      610.13      865.23    318.62 o
  -5   9  14     7595.81     7408.90    398.26 o
  -4   9  14     4478.30     4760.88    600.32 o
  -3   9  14     1807.91     1812.01    357.53 o
  -2   9  14     6048.81     6068.38    588.88 o
  -1   9  14     2330.63     2348.94    308.94 o
   0   9  14      654.47      629.40     92.43 o
  -7  10  14    10719.05    10281.32    576.17 o
  -6  10  14      265.90       52.35    177.99 o
  -5  10  14       13.45       43.16     92.05 o
  -4  10  14        7.13      -67.53    111.82 o
  -3  10  14    16470.38    16077.12   1606.33 o
  -2  10  14      148.40      237.88    104.85 o
  -1  10  14      359.08      406.02    130.96 o
 -11   0  15    19078.29    17419.40   1269.09 o
  -7   0  15    18451.77    22901.53   1241.23 o
  -5   0  15      229.64      299.25    132.71 o
  -1   0  15    14806.41    18564.68   1525.19 o
   1   0  15      945.93      904.78    168.02 o
 -12   1  15     2521.20     2437.29    215.96 o
 -11   1  15       59.13     -136.64    136.64 o
 -10   1  15     1947.67     2065.25    161.26 o
  -9   1  15      700.00      718.37    132.09 o
  -8   1  15     2263.08     2463.41    190.45 o
  -7   1  15     1178.30     1206.39    136.56 o
  -6   1  15    25069.97    27633.98   1490.31 o
  -5   1  15      631.36      570.06    132.20 o
  -4   1  15     1844.90     1744.18    212.31 o
  -3   1  15     2090.05     1885.86    404.92 o
  -2   1  15    26505.97    29727.20   1489.02 o
  -1   1  15        5.52      256.07    213.39 o
   0   1  15       10.01        0.00    149.78 o
   1   1  15        6.11      -27.56     68.99 o
   2   1  15     3543.17     1465.42    203.46 o
 -11   2  15     9223.56     9603.49    618.42 o
 -10   2  15       50.38      104.99    326.54 o
  -9   2  15     2115.47     2304.91    218.43 o
  -8   2  15     1179.89     1790.27    216.44 o
  -7   2  15     7642.15     7941.46    726.89 o
  -6   2  15     1073.20     1276.61    249.03 o
  -5   2  15      983.78      386.40    140.58 o
  -4   2  15     2455.12     2676.35    334.04 o
  -3   2  15        3.69     -101.46    101.46 o
  -2   2  15      778.95      617.20    255.42 o
  -1   2  15     9939.12    10846.88   1170.31 o
   0   2  15     1326.82     1075.27    162.83 o
   1   2  15     1305.64     1193.12    103.35 o
   2   2  15     2584.00     1945.21    290.45 o
   3   2  15    10296.71     8428.88   2415.72 o
 -11   3  15      108.10      273.80    147.37 o
 -10   3  15     2226.66     2148.89    193.68 o
  -9   3  15     2884.65     3412.12    400.29 o
  -8   3  15     1724.24     1799.74    199.93 o
  -7   3  15     8153.48     8755.97   1020.45 o
  -6   3  15     3914.14     3805.93    582.47 o
  -4   3  15     2562.46     3687.55    338.90 o
  -3   3  15     4048.35     3381.30    731.92 o
  -2   3  15      666.56     1071.54    223.17 o
  -1   3  15     2194.60     1882.16    158.62 o
   0   3  15     1269.19     1117.97    203.93 o
   1   3  15      945.58      662.39    213.54 o
   2   3  15       81.68      192.27    140.12 o
 -11   4  15       93.40      111.31    164.85 o
 -10   4  15      526.37      625.68    149.21 o
  -9   4  15     1996.75     2061.75    157.97 o
  -8   4  15      350.45      527.82    257.75 o
  -7   4  15     2092.69     2896.37    286.33 o
  -6   4  15     1469.07     1732.89    309.98 o
  -5   4  15     2427.35     2709.66    424.47 o
  -4   4  15     2309.06     2467.67    151.49 o
  -3   4  15     2014.57     1886.58    181.47 o
  -2   4  15      843.01     1038.84    122.21 o
  -1   4  15      578.28      583.26    211.87 o
   0   4  15      773.88      840.37    212.71 o
   1   4  15     1167.56     1643.33    266.77 o
   2   4  15     1282.83     1225.23    142.31 o
 -10   5  15      795.74      920.48    196.88 o
  -9   5  15     2003.43     1965.71    310.49 o
  -8   5  15     1012.43      853.31    118.06 o
  -7   5  15      937.97     1190.34    441.99 o
  -6   5  15     1318.24     1036.85    599.72 o
  -5   5  15       20.07       -3.05     69.02 o
  -4   5  15      931.73     1150.72    261.89 o
  -3   5  15       63.25      457.75     99.49 o
  -2   5  15     7790.83     8956.33    445.57 o
  -1   5  15     2241.57     1739.90    251.67 o
   0   5  15     3309.15     3015.13    341.47 o
   1   5  15      893.26      982.24    180.49 o
   2   5  15     3728.41     4672.65    524.03 o
 -10   6  15      910.37      757.43    294.91 o
  -9   6  15     2623.20     2617.28    392.92 o
  -8   6  15      360.74      627.45    219.89 o
  -7   6  15     7550.71     8245.20    503.59 o
  -6   6  15      590.22      597.82    224.81 o
  -5   6  15     4274.18     3781.18    494.43 o
  -4   6  15      497.29      703.01    198.74 o
  -3   6  15     2791.73     2721.98    658.48 o
  -2   6  15      170.86      100.52    136.64 o
  -1   6  15      402.23      408.04    113.06 o
   0   6  15        2.26      169.67    102.27 o
   1   6  15      599.18      815.26    179.65 o
  -9   7  15        6.70      111.57    151.79 o
  -8   7  15      294.86      256.74    132.09 o
  -7   7  15     1387.42      900.22    147.53 o
  -6   7  15     2134.62     2428.11    260.51 o
  -5   7  15      220.53       43.86    104.49 o
  -4   7  15      776.56     1023.16    247.43 o
  -3   7  15     1796.98     2320.74    251.41 o
  -2   7  15     6856.58     6986.06    791.18 o
  -1   7  15      858.23      344.86    261.06 o
   0   7  15     4925.20     5391.91    600.06 o
  -7   8  15     1477.14     1846.01    175.43 o
  -6   8  15      805.68     1144.06    192.96 o
  -5   8  15     2301.32     1643.51    250.86 o
  -4   8  15       34.60      -95.61    169.91 o
  -3   8  15      246.00      180.85    139.90 o
  -2   8  15     1632.24     1757.29    196.53 o
  -1   8  15       37.68      722.32    233.53 o
  -5   9  15      111.98      373.92    189.29 o
  -4   9  15     1047.03     1209.59    223.26 o
 -10   0  16     6786.95     6590.64    488.31 o
  -8   0  16     2485.97     2600.06    278.74 o
  -6   0  16    13023.31    14883.48    850.43 o
  -2   0  16     2909.70     3536.44    555.24 o
 -10   1  16     1793.00     2526.14    337.03 o
  -9   1  16     1300.59     1304.51    148.86 o
  -8   1  16      282.81       89.37    158.26 o
  -7   1  16       12.94      -43.17    102.85 o
  -6   1  16     1363.86     1432.72    175.49 o
  -5   1  16     2256.62     2117.39    811.87 o
  -4   1  16        4.22       92.30    105.94 o
  -3   1  16     3612.93     3831.11    311.64 o
  -2   1  16      307.06      798.99    223.91 o
  -1   1  16     7312.64     7521.28    976.50 o
   0   1  16     1410.99     1195.70    209.58 o
   1   1  16     2848.20     2438.22    161.68 o
 -10   2  16      788.06      866.27    252.99 o
  -9   2  16       87.87      -70.04    121.42 o
  -8   2  16     4180.62     4291.24    295.43 o
  -7   2  16        0.29       53.43    100.25 o
  -6   2  16     3385.27     4391.91    456.15 o
  -5   2  16     6873.84     8000.88    708.72 o
  -4   2  16     3091.30     3133.49    935.10 o
  -2   2  16      491.89      286.77    202.19 o
  -1   2  16     7465.82     5356.64    782.24 o
   0   2  16      994.90      819.11    115.75 o
 -10   3  16     7781.36     8112.66    508.54 o
  -9   3  16     1093.52      976.91    131.21 o
  -7   3  16      314.11      132.28     99.65 o
  -6   3  16     6194.27     4912.02    329.51 o
  -5   3  16      654.18      613.39    163.14 o
  -4   3  16      558.30      646.35    129.92 o
  -3   3  16     2108.34     2543.94    866.62 o
  -2   3  16      978.75      530.24    244.17 o
  -1   3  16      916.14      941.17    149.88 o
   0   3  16     3788.89     3594.24    301.02 o
   1   3  16     3231.53     2872.59    309.94 o
  -9   4  16       10.63      219.38    258.48 o
  -8   4  16     2941.08     3096.68    191.08 o
  -7   4  16       50.16      280.23    207.76 o
  -6   4  16      371.29      154.25    218.80 o
  -5   4  16     7174.47     5511.21    938.75 o
  -4   4  16     3147.02     2922.74    299.46 o
  -2   4  16      638.79      804.01    232.83 o
  -1   4  16     9135.26    10847.10    960.67 o
   0   4  16      341.46      481.04    113.47 o
  -8   5  16       28.31       95.02    180.38 o
  -7   5  16     2753.33     3187.40    292.80 o
  -6   5  16     5536.65     3998.77   1476.85 o
  -5   5  16        0.88      140.03    120.91 o
  -4   5  16     1415.45     1498.53    277.30 o
  -3   5  16     1047.78     1491.67    235.31 o
  -2   5  16      641.25      463.81    108.18 o
  -7   6  16      468.93      558.27    143.04 o
  -6   6  16     5470.35     7346.69    665.38 o
  -5   6  16     1477.15     1187.41    167.21 o
  -4   6  16     2726.05     3251.66    380.84 o
  -3   6  16      407.51      542.09    265.81 o
  -2   6  16     2906.60     3605.47    420.42 o
  -5   7  16     1575.04     1597.81    234.59 o
  -4   7  16      222.70      685.37    197.32 o
  -7   0  17      953.25      738.92    242.55 o
  -5   0  17     3571.56     3141.47    573.23 o
  -3   0  17     6550.97     7068.49    832.59 o
  -7   1  17       52.58       46.19     99.53 o
  -6   1  17        0.34       58.89    103.58 o
  -5   1  17     1297.91     1355.69    152.88 o
  -4   1  17       14.98      176.34     93.98 o
  -3   1  17       66.81     -121.60    121.60 o
  -2   1  17      857.19      915.33    265.90 o
  -7   2  17     2155.58     2000.14    258.89 o
  -5   2  17      854.09      584.97    225.61 o
  -4   2  17      141.19       50.74    163.48 o
  -3   2  17     6144.15     5987.00    598.15 o
  -2   2  17      128.64      265.75    265.75 o
  -6   3  17       26.48       63.64    131.71 o
  -5   3  17     9892.81     6723.69    741.31 o
  -4   3  17       47.13      264.48    125.88 o
  -3   3  17      145.82       71.81    129.02 o
 
